# Supplementary material for: Elimination of Arsenophonus increases susceptibility to sulfoxaflor in Aphis gossypii
Source: Front Microbiol. 2026 Jan 16;16:1708122. doi: 10.3389/fmicb.2025.1708122 (PMC12858183; doi:10.3389/fmicb.2025.1708122)
Supplement: Supplementary file 1 [file Table_1.xlsx]

## Sheet: DESeq_edgeR-p-value-Ai-ck-vs-Ad
#ID	gene_name	A-1_FPKM	Ai-1_count	Ai-2_FPKM	Ai-2_count	Ai-3_FPKM	Ai-3_count	Ad-1_FPKM	Ad-1_count	Ad-2_FPKM	Ad-2_count	Ad-3_FPKM	Ad-3_count	Pvalue	log2FC	regulated	COG_class	COG_class_annotation	GO_annotation	KEGG_annotation	KEGG_pathway_annotation	KOG_class	KOG_class_annotation	Pfam_annotation	Swiss_Prot_annotation	eggNOG_class	eggNOG_class_annotation	NR_annotation	GO_second_level_annotation
gene-LOC114121962	LOC114121962	9.38598	563	13.1652	715	8.26018	479	19.2242	1064	11.469	666	17.081	896	0.00270177	0.646915	up	--	--	Molecular Function: monooxygenase activity (GO:0004497);; Molecular Function: iron ion binding (GO:0005506);; Cellular Component: integral component of membrane (GO:0016021);; Molecular Function: oxidoreductase activity, acting on paired donors, with incorporation or reduction of molecular oxygen (GO:0016705);; Molecular Function: heme binding (GO:0020037);;	K07427|2.7e-70|ags:114121962|K07427 docosahexaenoic acid omega-hydroxylase [EC:1.14.14.79] | (RefSeq) cytochrome P450 4C1-like	--	[QI]	Secondary metabolites biosynthesis, transport and catabolism;; Lipid transport and metabolism	--	Probable cytochrome P450 4s3 OS=Drosophila melanogaster OX=7227 GN=Cyp4s3 PE=3 SV=1	Q	Secondary metabolites biosynthesis, transport and catabolism	CYP4CJ1 [Aphis gossypii]	molecular function: catalytic activity (GO:0003824);; biological process: metabolic process (GO:0008152);; molecular function: binding (GO:0005488);; cellular component: cellular anatomical entity (GO:0110165)
gene-LOC114131539	LOC114131539	6.63962	398	7.34654	399	9.60022	557	4.61715	256	5.02218	292	4.78704	252	0.000550976	-0.692269	down	[QV]	Secondary metabolites biosynthesis, transport and catabolism;; Defense mechanisms	Molecular Function: monooxygenase activity (GO:0004497);; Molecular Function: iron ion binding (GO:0005506);; Cellular Component: integral component of membrane (GO:0016021);; Molecular Function: oxidoreductase activity, acting on paired donors, with incorporation or reduction of molecular oxygen (GO:0016705);; Molecular Function: heme binding (GO:0020037);;	K14999|8.2e-302|ags:114131539|K14999 cytochrome P450 family 6 [EC:1.14.-.-] | (RefSeq) cytochrome P450 6j1-like	--	[Q]	Secondary metabolites biosynthesis, transport and catabolism	Cytochrome P450	Cytochrome P450 6j1 OS=Blattella germanica OX=6973 GN=CYP6J1 PE=2 SV=1	Q	Secondary metabolites biosynthesis, transport and catabolism	cytochrome P450 6j1-like [Aphis gossypii]	molecular function: catalytic activity (GO:0003824);; biological process: metabolic process (GO:0008152);; molecular function: binding (GO:0005488);; cellular component: cellular anatomical entity (GO:0110165)
gene-LOC114125146	LOC114125146	7.98466	574	5.53745	361	6.0598	423	2.96721	198	2.36628	166	2.48677	158	4.64e-10	-1.30579	down	[QV]	Secondary metabolites biosynthesis, transport and catabolism;; Defense mechanisms	Molecular Function: iron ion binding (GO:0005506);; Molecular Function: oxidoreductase activity, acting on paired donors, with incorporation or reduction of molecular oxygen (GO:0016705);; Molecular Function: heme binding (GO:0020037);; Biological Process: oxidation-reduction process (GO:0055114);;	K15001|2.0e-295|ags:114125146|K15001 cytochrome P450 family 4 [EC:1.14.-.-] | (RefSeq) cytochrome P450 4C1-like isoform X1	--	[QI]	Secondary metabolites biosynthesis, transport and catabolism;; Lipid transport and metabolism	Cytochrome P450	Cytochrome P450 4C1 OS=Blaberus discoidalis OX=6981 GN=CYP4C1 PE=2 SV=1	Q	Secondary metabolites biosynthesis, transport and catabolism	cytochrome P450 4C1-like isoform X2 [Aphis gossypii]	molecular function: binding (GO:0005488);; molecular function: catalytic activity (GO:0003824);; biological process: metabolic process (GO:0008152)
gene-LOC114131820	LOC114131820	9.34545	527	4.9187	252	7.15879	391	3.22582	168	3.46853	190	4.64917	230	0.000710135	-0.902661	down	[QV]	Secondary metabolites biosynthesis, transport and catabolism;; Defense mechanisms	Molecular Function: iron ion binding (GO:0005506);; Molecular Function: oxidoreductase activity, acting on paired donors, with incorporation or reduction of molecular oxygen (GO:0016705);; Molecular Function: heme binding (GO:0020037);; Biological Process: oxidation-reduction process (GO:0055114);;	K15001|0.0e+00|ags:114131820|K15001 cytochrome P450 family 4 [EC:1.14.-.-] | (RefSeq) LOW QUALITY PROTEIN: cytochrome P450 4C1-like	--	[QI]	Secondary metabolites biosynthesis, transport and catabolism;; Lipid transport and metabolism	Cytochrome P450	Cytochrome P450 4C1 OS=Blaberus discoidalis OX=6981 GN=CYP4C1 PE=2 SV=1	Q	Secondary metabolites biosynthesis, transport and catabolism	LOW QUALITY PROTEIN: cytochrome P450 4C1-like [Aphis gossypii]	molecular function: binding (GO:0005488);; molecular function: catalytic activity (GO:0003824);; biological process: metabolic process (GO:0008152)
gene-LOC114131834	LOC114131834	6.84061	380	3.57208	180	6.44861	347	2.78994	144	3.08946	166	3.39808	166	0.0019686	-0.847523	down	[QV]	Secondary metabolites biosynthesis, transport and catabolism;; Defense mechanisms	Molecular Function: iron ion binding (GO:0005506);; Molecular Function: oxidoreductase activity, acting on paired donors, with incorporation or reduction of molecular oxygen (GO:0016705);; Molecular Function: heme binding (GO:0020037);; Biological Process: oxidation-reduction process (GO:0055114);;	K15001|4.2e-306|ags:114131834|K15001 cytochrome P450 family 4 [EC:1.14.-.-] | (RefSeq) LOW QUALITY PROTEIN: cytochrome P450 4C1-like	--	[QI]	Secondary metabolites biosynthesis, transport and catabolism;; Lipid transport and metabolism	Cytochrome P450	Cytochrome P450 4C1 OS=Blaberus discoidalis OX=6981 GN=CYP4C1 PE=2 SV=1	Q	Secondary metabolites biosynthesis, transport and catabolism	LOW QUALITY PROTEIN: cytochrome P450 4C1-like [Aphis gossypii]	molecular function: binding (GO:0005488);; molecular function: catalytic activity (GO:0003824);; biological process: metabolic process (GO:0008152)
gene-LOC114124336	LOC114124336	8.08286	548	10.4788	644	5.99778	394	12.6217	791	11.9588	785	16.0688	954	0.000349159	0.74864	up	[QV]	Secondary metabolites biosynthesis, transport and catabolism;; Defense mechanisms	Molecular Function: monooxygenase activity (GO:0004497);; Molecular Function: iron ion binding (GO:0005506);; Cellular Component: integral component of membrane (GO:0016021);; Molecular Function: oxidoreductase activity, acting on paired donors, with incorporation or reduction of molecular oxygen (GO:0016705);; Molecular Function: heme binding (GO:0020037);;	K14999|1.3e-296|ags:114124336|K14999 cytochrome P450 family 6 [EC:1.14.-.-] | (RefSeq) probable cytochrome P450 6a13	--	[Q]	Secondary metabolites biosynthesis, transport and catabolism	Cytochrome P450	Probable cytochrome P450 6a13 OS=Drosophila melanogaster OX=7227 GN=Cyp6a13 PE=2 SV=1	Q	Secondary metabolites biosynthesis, transport and catabolism	probable cytochrome P450 6a13 [Aphis gossypii]	molecular function: catalytic activity (GO:0003824);; biological process: metabolic process (GO:0008152);; molecular function: binding (GO:0005488);; cellular component: cellular anatomical entity (GO:0110165)
gene-LOC114121695	LOC114121695	2.02468	260	1.82321	212	1.80347	225	5.07051	602	1.37621	172	3.72229	419	0.0120375	0.849867	up	[QV]	Secondary metabolites biosynthesis, transport and catabolism;; Defense mechanisms	Molecular Function: iron ion binding (GO:0005506);; Molecular Function: oxidoreductase activity, acting on paired donors, with incorporation or reduction of molecular oxygen (GO:0016705);; Molecular Function: heme binding (GO:0020037);; Biological Process: oxidation-reduction process (GO:0055114);;	K14999|0.0e+00|ags:114121695|K14999 cytochrome P450 family 6 [EC:1.14.-.-] | (RefSeq) uncharacterized protein LOC114121695	--	[Q]	Secondary metabolites biosynthesis, transport and catabolism	Cytochrome P450	Probable cytochrome P450 6a14 OS=Drosophila melanogaster OX=7227 GN=Cyp6a14 PE=3 SV=3	Q	Secondary metabolites biosynthesis, transport and catabolism	uncharacterized protein LOC114121695 [Aphis gossypii]	molecular function: binding (GO:0005488);; molecular function: catalytic activity (GO:0003824);; biological process: metabolic process (GO:0008152)
gene-LOC114127696	LOC114127696	24.7681	1558	25.8516	1549	20.1639	1241	9.84873	602	17.3128	1109	15.1794	879	0.00141648	-0.674322	down	--	--	Molecular Function: glucuronosyltransferase activity (GO:0015020);; Cellular Component: integral component of membrane (GO:0016021);;	K00699|4.5e-292|ags:114127696|K00699 glucuronosyltransferase [EC:2.4.1.17] | (RefSeq) UDP-glucuronosyltransferase 2B2-like isoform X1	Pentose and glucuronate interconversions (ko00040);; Ascorbate and aldarate metabolism (ko00053);; Retinol metabolism (ko00830);; Porphyrin and chlorophyll metabolism (ko00860);; Metabolism of xenobiotics by cytochrome P450 (ko00980);; Drug metabolism - cytochrome P450 (ko00982);; Drug metabolism - other enzymes (ko00983)	[GC]	Carbohydrate transport and metabolism;; Energy production and conversion	UDP-glucoronosyl and UDP-glucosyl transferase	UDP-glucosyltransferase 2 OS=Dactylopius coccus OX=765876 GN=UTG2 PE=1 SV=1	G	Carbohydrate transport and metabolism	UDP-glucuronosyltransferase 2B2-like isoform X1 [Aphis gossypii]	molecular function: catalytic activity (GO:0003824);; cellular component: cellular anatomical entity (GO:0110165)
gene-LOC114124293	LOC114124293	10.3127	782	4.13961	285	15.9278	1168	2.52276	177	4.29054	315	3.12082	207	0.00673734	-1.60191	down	[G]	Carbohydrate transport and metabolism	Molecular Function: glucuronosyltransferase activity (GO:0015020);; Cellular Component: integral component of membrane (GO:0016021);;	K00699|8.4e-310|ags:114124293|K00699 glucuronosyltransferase [EC:2.4.1.17] | (RefSeq) UDP-glucuronosyltransferase 2C1-like isoform X1	Pentose and glucuronate interconversions (ko00040);; Ascorbate and aldarate metabolism (ko00053);; Retinol metabolism (ko00830);; Porphyrin and chlorophyll metabolism (ko00860);; Metabolism of xenobiotics by cytochrome P450 (ko00980);; Drug metabolism - cytochrome P450 (ko00982);; Drug metabolism - other enzymes (ko00983)	[GC]	Carbohydrate transport and metabolism;; Energy production and conversion	UDP-glucoronosyl and UDP-glucosyl transferase	UDP-glucosyltransferase 2 OS=Dactylopius coccus OX=765876 GN=UTG2 PE=1 SV=1	G	Carbohydrate transport and metabolism	UDP-glucuronosyltransferase 2C1-like isoform X1 [Aphis gossypii]	molecular function: catalytic activity (GO:0003824);; cellular component: cellular anatomical entity (GO:0110165)
gene-LOC114121644	LOC114121644	15.9329	992	23.7744	1221	19.3482	1068	9.63462	501	11.2058	677	12.9294	705	0.000129604	-0.727806	down	[G]	Carbohydrate transport and metabolism	Molecular Function: transferase activity, transferring hexosyl groups (GO:0016758);;	K00699|1.2e-300|ags:114121644|K00699 glucuronosyltransferase [EC:2.4.1.17] | (RefSeq) UDP-glucuronosyltransferase 2B19-like	Pentose and glucuronate interconversions (ko00040);; Ascorbate and aldarate metabolism (ko00053);; Retinol metabolism (ko00830);; Porphyrin and chlorophyll metabolism (ko00860);; Metabolism of xenobiotics by cytochrome P450 (ko00980);; Drug metabolism - cytochrome P450 (ko00982);; Drug metabolism - other enzymes (ko00983)	[GC]	Carbohydrate transport and metabolism;; Energy production and conversion	UDP-glucoronosyl and UDP-glucosyl transferase	UDP-glucosyltransferase 2 OS=Dactylopius coccus OX=765876 GN=UTG2 PE=1 SV=1	G	Carbohydrate transport and metabolism	UDP-glucuronosyltransferase 2B19-like [Aphis gossypii]	molecular function: catalytic activity (GO:0003824)
gene-LOC114128844	LOC114128844	9.80118	1372	6.86822	871	6.77769	919	3.65456	473	5.32941	723	4.0547	497	6.42e-05	-0.827357	down	[V]	Defense mechanisms	Molecular Function: ATP binding (GO:0005524);; Cellular Component: integral component of membrane (GO:0016021);; Molecular Function: ATPase activity (GO:0016887);; Molecular Function: ATPase-coupled transmembrane transporter activity (GO:0042626);; Biological Process: transmembrane transport (GO:0055085);;	K05673|0.0e+00|ags:114128844|K05673 ATP-binding cassette, subfamily C (CFTR/MRP), member 4 | (RefSeq) probable multidrug resistance-associated protein lethal(2)03659	ABC transporters (ko02010)	[Q]	Secondary metabolites biosynthesis, transport and catabolism	ABC transporter transmembrane region	Probable multidrug resistance-associated protein lethal(2)03659 OS=Drosophila melanogaster OX=7227 GN=l(2)03659 PE=2 SV=4	Q	Secondary metabolites biosynthesis, transport and catabolism	probable multidrug resistance-associated protein lethal(2)03659 [Aphis gossypii]	molecular function: binding (GO:0005488);; cellular component: cellular anatomical entity (GO:0110165);; molecular function: catalytic activity (GO:0003824);; molecular function: transporter activity (GO:0005215);; biological process: cellular process (GO:0009987);; biological process: localization (GO:0051179)
gene-LOC114122658	LOC114122658	4.82399	369	4.33685	284	4.75094	319	2.55553	158	3.10218	214	3.73263	232	0.00717966	-0.604911	down	--	--	Biological Process: retinoid metabolic process (GO:0001523);; Biological Process: liver development (GO:0001889);; Molecular Function: retinoic acid binding (GO:0001972);; Biological Process: response to molecule of bacterial origin (GO:0002237);; Biological Process: acute inflammatory response (GO:0002526);; Biological Process: system process (GO:0003008);; Molecular Function: molecular_function…	K00699|4.1e-282|ags:114122658|K00699 glucuronosyltransferase [EC:2.4.1.17] | (RefSeq) UDP-glucuronosyltransferase 2B1-like isoform X1	Pentose and glucuronate interconversions (ko00040);; Ascorbate and aldarate metabolism (ko00053);; Retinol metabolism (ko00830);; Porphyrin and chlorophyll metabolism (ko00860);; Metabolism of xenobiotics by cytochrome P450 (ko00980);; Drug metabolism - cytochrome P450 (ko00982);; Drug metabolism - other enzymes (ko00983)	[GC]	Carbohydrate transport and metabolism;; Energy production and conversion	UDP-glucoronosyl and UDP-glucosyl transferase	UDP-glucosyltransferase 2 OS=Dactylopius coccus OX=765876 GN=UTG2 PE=1 SV=1	G	Carbohydrate transport and metabolism	UDP-glucuronosyltransferase 2B1-like isoform X2 [Aphis gossypii]	biological process: metabolic process (GO:0008152);; biological process: cellular process (GO:0009987);; biological process: multicellular organismal process (GO:0032501);; biological process: developmental process (GO:0032502);; molecular function: binding (GO:0005488);; biological process: response to stimulus (GO:0050896);; molecular function: catalytic activity (GO:0003824);; molecular functi…
gene-LOC114123399	LOC114123399	10.8905	912	10.821	818	15.0253	1217	18.9791	1468	22.254	1805	15.2912	1121	0.000823497	0.635997	up	--	--	Molecular Function: transmembrane signaling receptor activity (GO:0004888);; Cellular Component: integral component of membrane (GO:0016021);; Molecular Function: acetylcholine-gated cation-selective channel activity (GO:0022848);; Cellular Component: postsynaptic membrane (GO:0045211);;	K05312|1.5e-295|ags:114123399|K05312 nicotinic acetylcholine receptor, invertebrate | (RefSeq) acetylcholine receptor subunit beta-like 1 isoform X1	--	[T]	Signal transduction mechanisms	Neurotransmitter-gated ion-channel transmembrane region	Acetylcholine receptor subunit beta-like 1 OS=Drosophila melanogaster OX=7227 GN=nAChRbeta1 PE=2 SV=1	T	Signal transduction mechanisms	acetylcholine receptor subunit beta-like 1 isoform X1 [Aphis gossypii]	molecular function: molecular transducer activity (GO:0060089);; cellular component: cellular anatomical entity (GO:0110165);; molecular function: transporter activity (GO:0005215);; biological process: cellular process (GO:0009987);; biological process: signaling (GO:0023052);; biological process: multicellular organismal process (GO:0032501);; biological process: response to stimulus (GO:005089…
gene-LOC114130224	LOC114130224	7.4782	1681	8.23846	1678	9.70821	2112	15.3147	3180	12.0303	2618	12.9174	2542	3.65e-06	0.673333	up	--	--	--	--	--	--	--	AAA domain (dynein-related subfamily)	--	--	--	uncharacterized protein LOC114130224 [Aphis gossypii]	--
gene-LOC114123845	LOC114123845	0.795485	62	0.847613	60	1.67174	126	1.67547	121	2.44855	184	1.44792	99	0.0361914	0.761045	up	[R]	General function prediction only	Molecular Function: sulfotransferase activity (GO:0008146);; Cellular Component: integral component of membrane (GO:0016021);;	K08104|9.5e-195|ags:114123845|K08104 [heparan sulfate]-glucosamine 3-sulfotransferase 5 [EC:2.8.2.23] | (RefSeq) heparan sulfate glucosamine 3-O-sulfotransferase 5-like	Glycosaminoglycan biosynthesis - heparan sulfate / heparin (ko00534)	[O]	Posttranslational modification, protein turnover, chaperones	Sulfotransferase domain	Membrane-associated sulfotransferase kil1 OS=Dictyostelium discoideum OX=44689 GN=kil1 PE=3 SV=1	O	Posttranslational modification, protein turnover, chaperones	heparan sulfate glucosamine 3-O-sulfotransferase 5-like [Aphis gossypii]	molecular function: catalytic activity (GO:0003824);; cellular component: cellular anatomical entity (GO:0110165)
gene-LOC114122188	LOC114122188	29.8455	1543	30.919	1448	35.2381	1763	64.1949	3065	41.8124	2092	58.4024	2642	2.01e-06	0.785178	up	--	--	Cellular Component: integral component of membrane (GO:0016021);; Molecular Function: vitamin transmembrane transporter activity (GO:0090482);;	K14610|2.2e-261|ags:114122188|K14610 solute carrier family 19 (thiamine transporter), member 2/3 | (RefSeq) thiamine transporter 2-like	--	[H]	Coenzyme transport and metabolism	Reduced folate carrier	Folate transporter 1 OS=Caenorhabditis elegans OX=6239 GN=folt-1 PE=2 SV=3	H	Coenzyme transport and metabolism	thiamine transporter 2-like [Aphis gossypii]	cellular component: cellular anatomical entity (GO:0110165);; molecular function: transporter activity (GO:0005215);; biological process: cellular process (GO:0009987);; biological process: localization (GO:0051179)
NewGene_7641	--	1.18783	45	1.37674	42	1.67109	62	1.87485	66	2.73042	101	3.11276	104	0.00875461	0.940593	up	--	--	Cellular Component: ubiquitin ligase complex (GO:0000151);; Cellular Component: cellular_component (GO:0005575);; Cellular Component: intracellular (GO:0005622);; Cellular Component: obsolete cell (GO:0005623);; Biological Process: proteolysis (GO:0006508);; Biological Process: ubiquitin-dependent protein catabolic process (GO:0006511);; Biological Process: nitrogen compound metabolic process (GO…	K10282|3.12e-27|api:100165940|K10282 F-box and leucine-rich repeat protein 16 | (RefSeq) F-box/LRR-repeat protein 16	--	--	--	--	--	S	Function unknown	F-box/LRR-repeat protein 16 [Aphis craccivora]	cellular component: protein-containing complex (GO:0032991);; cellular component: intracellular (GO:0005622);; biological process: metabolic process (GO:0008152);; biological process: cellular process (GO:0009987)
NewGene_4379	--	5.28163	911	4.26688	667	3.8819	648	3.56378	570	3.10542	514	2.17792	330	0.00310925	-0.592948	down	--	--	--	--	--	--	--	Baculovirus F protein	--	--	--	hypothetical protein AGLY_018089 [Aphis glycines]	--
gene-LOC114125876	LOC114125876	7.6821	403	17.1487	820	18.5862	950	22.4839	1095	27.1376	1379	21.7639	1000	0.00553924	0.729945	up	--	--	--	K21814|6.2e-09|phu:Phum_PHUM259880|K21814 serine/threonine-protein phosphatase CPPED1 [EC:3.1.3.16] | (RefSeq) hypothetical protein	--	--	--	--	--	--	--	uncharacterized protein LOC114125876 [Aphis gossypii]	--
gene-LOC114131091	LOC114131091	161.147	3524	68.1595	1351	112.143	2374	32.6164	659	47.4736	1006	60.0208	1149	0.00361269	-1.26694	down	--	--	--	--	--	--	--	--	--	--	--	glycine, alanine and asparagine-rich protein-like, partial [Aphis gossypii]	--
gene-LOC114125636	LOC114125636	30.1009	4388	38.063	5028	28.5754	4032	61.1984	7987	36.6663	5176	58.6997	7491	0.00013892	0.691114	up	[G]	Carbohydrate transport and metabolism	Molecular Function: molecular_function (GO:0003674);; Molecular Function: nucleic acid binding (GO:0003676);; Molecular Function: RNA binding (GO:0003723);; Molecular Function: binding (GO:0005488);; Cellular Component: cellular_component (GO:0005575);; Cellular Component: intracellular (GO:0005622);; Cellular Component: obsolete cell (GO:0005623);; Cellular Component: cytoplasm (GO:0005737);; Bi…	K01053|2.5e-169|dnx:107163158|K01053 gluconolactonase [EC:3.1.1.17] | (RefSeq) regucalcin-like	Pentose phosphate pathway (ko00030);; Ascorbate and aldarate metabolism (ko00053);; Carbon metabolism (ko01200)	[PT]	Inorganic ion transport and metabolism;; Signal transduction mechanisms	SMP-30/Gluconolactonase/LRE-like region	--	S	Function unknown	WD repeat-containing protein 6-like isoform X1 [Aphis gossypii]	molecular function: binding (GO:0005488);; cellular component: intracellular (GO:0005622);; cellular component: cellular anatomical entity (GO:0110165);; biological process: biological regulation (GO:0065007)
gene-LOC114119029	LOC114119029	0.475027	61	0.661185	76	0.570812	70	0.767789	90	1.05683	130	1.01213	113	0.0128282	0.754465	up	--	--	Cellular Component: integral component of membrane (GO:0016021);;	K22656|2.0e-217|zne:110836165|K22656 immunoglobulin superfamily member 9B | (RefSeq) nephrin-like isoform X1	--	[R]	General function prediction only	Immunoglobulin domain	--	T	Signal transduction mechanisms	nephrin-like [Aphis gossypii]	cellular component: cellular anatomical entity (GO:0110165)
gene-LOC114129953	LOC114129953	1.57409	64	3.53969	129	1.83578	72	3.84384	143	4.02264	157	6.03309	213	0.00267791	1.0247	up	[C]	Energy production and conversion	--	K15890|3.7e-138|ags:114129953|K15890 NADP+-dependent farnesol dehydrogenase [EC:1.1.1.216] | (RefSeq) farnesol dehydrogenase-like	Terpenoid backbone biosynthesis (ko00900);; Insect hormone biosynthesis (ko00981)	[Q]	Secondary metabolites biosynthesis, transport and catabolism	short chain dehydrogenase	Farnesol dehydrogenase OS=Aedes aegypti OX=7159 GN=SDR-1 PE=1 SV=2	Q	Secondary metabolites biosynthesis, transport and catabolism	farnesol dehydrogenase-like [Aphis gossypii]	--
NewGene_1790	--	1.62785	66	3.53638	129	2.41925	95	3.81647	142	4.68632	183	4.68704	166	0.00743464	0.821528	up	--	--	--	--	--	--	--	--	--	--	--	--	--
gene-LOC114131015	LOC114131015	0.56062	62	0.349747	35	0.512448	55	0.881616	90	0.950639	102	0.626104	61	0.0241937	0.800344	up	--	--	Molecular Function: G protein-coupled receptor activity (GO:0004930);; Cellular Component: integral component of membrane (GO:0016021);;	K05053|5.2e-211|dnx:107173854|K05053 neuromedin U receptor 2 | (RefSeq) FMRFamide receptor-like	Neuroactive ligand-receptor interaction (ko04080)	[R]	General function prediction only	7 transmembrane receptor (rhodopsin family)	FMRFamide receptor OS=Drosophila melanogaster OX=7227 GN=FMRFaR PE=2 SV=1	S	Function unknown	FMRFamide receptor-like [Aphis gossypii]	molecular function: molecular transducer activity (GO:0060089);; cellular component: cellular anatomical entity (GO:0110165)
gene-LOC114123188	LOC114123188	3.07189	124	2.97721	109	3.70649	144	5.72895	213	4.23946	165	5.73131	200	0.00420269	0.689132	up	--	--	Molecular Function: molecular_function (GO:0003674);; Molecular Function: binding (GO:0005488);; Molecular Function: protein binding (GO:0005515);; Cellular Component: cellular_component (GO:0005575);; Cellular Component: intracellular (GO:0005622);; Cellular Component: obsolete cell (GO:0005623);; Cellular Component: cytoplasm (GO:0005737);; Cellular Component: Golgi apparatus (GO:0005794);; Cel…	--	--	--	--	--	--	S	Function unknown	uncharacterized protein LOC114123188 isoform X1 [Aphis gossypii]	molecular function: binding (GO:0005488);; cellular component: intracellular (GO:0005622);; cellular component: cellular anatomical entity (GO:0110165);; biological process: cellular process (GO:0009987);; biological process: localization (GO:0051179);; biological process: reproduction (GO:0000003);; biological process: reproductive process (GO:0022414);; biological process: locomotion (GO:004001…
NewGene_1369	--	0.217766	15	1.07495	65	1.09105	71	2.30739	143	0.895022	58	2.09153	123	0.0245618	1.16004	up	--	--	--	--	--	--	--	--	--	--	--	--	--
gene-LOC114121594	LOC114121594	1.5283	157	1.91848	179	1.52422	152	2.85564	271	2.18463	218	2.36706	213	0.00589081	0.588737	up	--	--	Molecular Function: molecular_function (GO:0003674);; Molecular Function: catalytic activity (GO:0003824);; Cellular Component: cellular_component (GO:0005575);; Cellular Component: intracellular (GO:0005622);; Cellular Component: obsolete cell (GO:0005623);; Cellular Component: cytoplasm (GO:0005737);; Cellular Component: Golgi apparatus (GO:0005794);; Biological Process: amino sugar metabolic p…	K07967|2.5e-209|ags:114121594|K07967 beta-1,4-galactosyltransferase 2 [EC:2.4.1.22 2.4.1.90 2.4.1.38 2.4.1.-] | (RefSeq) beta-1,4-N-acetylgalactosaminyltransferase bre-4-like	Galactose metabolism (ko00052);; N-Glycan biosynthesis (ko00510);; Various types of N-glycan biosynthesis (ko00513);; Other types of O-glycan biosynthesis (ko00514);; Mannose type O-glycan biosynthesis (ko00515);; Glycosaminoglycan biosynthesis - keratan sulfate (ko00533);; Glycosphingolipid biosynthesis - lacto and neolacto series (ko00601)	[G]	Carbohydrate transport and metabolism	N-terminal region of glycosyl transferase group 7	Beta-1,4-N-acetylgalactosaminyltransferase bre-4 OS=Caenorhabditis elegans OX=6239 GN=bre-4 PE=1 SV=1	G	Carbohydrate transport and metabolism	beta-1,4-N-acetylgalactosaminyltransferase bre-4-like [Aphis gossypii]	molecular function: catalytic activity (GO:0003824);; cellular component: intracellular (GO:0005622);; cellular component: cellular anatomical entity (GO:0110165);; biological process: metabolic process (GO:0008152);; biological process: cellular process (GO:0009987);; biological process: behavior (GO:0007610);; biological process: multicellular organismal process (GO:0032501)
gene-LOC114124367	LOC114124367	9.47792	320	13.3222	408	11.1715	365	21.729	678	23.0641	754	21.7215	642	5.07e-09	0.987635	up	[O]	Posttranslational modification, protein turnover, chaperones	Molecular Function: molecular_function (GO:0003674);; Molecular Function: catalytic activity (GO:0003824);; Molecular Function: endopeptidase activity (GO:0004175);; Molecular Function: serine-type endopeptidase activity (GO:0004252);; Biological Process: proteolysis (GO:0006508);; Biological Process: nitrogen compound metabolic process (GO:0006807);; Biological Process: biological_process (GO:00…	K23440|1.1e-46|cfo:105256502|K23440 serine protease 56 [EC:3.4.21.-] | (RefSeq) proclotting enzyme isoform X1	--	[E]	Amino acid transport and metabolism	Trypsin	Clotting factor G beta subunit OS=Tachypleus tridentatus OX=6853 PE=1 SV=1	O	Posttranslational modification, protein turnover, chaperones	proclotting enzyme-like [Aphis gossypii]	molecular function: catalytic activity (GO:0003824);; biological process: metabolic process (GO:0008152);; biological process: response to stimulus (GO:0050896);; biological process: interspecies interaction between organisms (GO:0044419);; biological process: multi-organism process (GO:0051704)
gene-LOC114129903	LOC114129903	4.13457	285	2.89993	181	2.79557	187	2.13355	136	1.38544	93	2.53419	153	0.0151625	-0.68694	down	[Q]	Secondary metabolites biosynthesis, transport and catabolism	--	K13356|7.1e-287|ags:114129903|K13356 alcohol-forming fatty acyl-CoA reductase [EC:1.2.1.84] | (RefSeq) fatty acyl-CoA reductase wat-like	Peroxisome (ko04146)	[I]	Lipid transport and metabolism	Male sterility protein	Fatty acyl-CoA reductase wat OS=Drosophila melanogaster OX=7227 GN=wat PE=1 SV=1	I	Lipid transport and metabolism	fatty acyl-CoA reductase wat-like [Aphis gossypii]	--
gene-LOC114131113	LOC114131113	2.39884	156	2.91121	172	3.74889	236	4.57495	275	5.46989	344	4.4753	255	0.0026402	0.694606	up	--	--	Molecular Function: 3',5'-cyclic-nucleotide phosphodiesterase activity (GO:0004114);; Biological Process: signal transduction (GO:0007165);; Cellular Component: integral component of membrane (GO:0016021);; Molecular Function: metal ion binding (GO:0046872);;	K13293|0.0e+00|api:100160807|K13293 cAMP-specific phosphodiesterase 4 [EC:3.1.4.53] | (RefSeq) uncharacterized protein LOC100160807 isoform X1	Purine metabolism (ko00230)	[T]	Signal transduction mechanisms	3'5'-cyclic nucleotide phosphodiesterase	Calcium/calmodulin-dependent 3',5'-cyclic nucleotide phosphodiesterase 1 OS=Drosophila melanogaster OX=7227 GN=Pde1c PE=1 SV=1	T	Signal transduction mechanisms	high affinity cAMP-specific 3',5'-cyclic phosphodiesterase 7A-like, partial [Aphis gossypii]	molecular function: catalytic activity (GO:0003824);; biological process: cellular process (GO:0009987);; biological process: biological regulation (GO:0065007);; cellular component: cellular anatomical entity (GO:0110165);; molecular function: binding (GO:0005488)
gene-LOC114126999	LOC114126999	2.48516	87	3.83725	122	4.75512	161	5.64828	182	5.45306	184	6.10168	187	0.0197104	0.645328	up	--	--	Molecular Function: [heparan sulfate]-glucosamine N-sulfotransferase activity (GO:0015016);; Cellular Component: integral component of membrane (GO:0016021);; Molecular Function: hydrolase activity (GO:0016787);;	K02577|1.0e-58|api:100169222|K02577 heparan sulfate N-deacetylase/N-sulfotransferase NDST2 [EC:3.1.1.- 2.8.2.-] | (RefSeq) bifunctional heparan sulfate N-deacetylase/N-sulfotransferase	Glycosaminoglycan biosynthesis - heparan sulfate / heparin (ko00534)	--	--	heparan sulfate-N-deacetylase	--	O	Posttranslational modification, protein turnover, chaperones	bifunctional heparan sulfate N-deacetylase/N-sulfotransferase-like [Aphis gossypii]	molecular function: catalytic activity (GO:0003824);; cellular component: cellular anatomical entity (GO:0110165)
gene-LOC114130542	LOC114130542	2.77753	81	2.20544	58	2.58696	73	4.18616	112	2.92527	82	4.91221	125	0.0332027	0.67137	up	--	--	Molecular Function: odorant binding (GO:0005549);;	--	--	--	--	PBP/GOBP family	--	--	--	uncharacterized protein LOC114130542 [Aphis gossypii]	molecular function: binding (GO:0005488)
gene-LOC114125781	LOC114125781	1.58278	67	1.53741	59	1.19661	49	2.51138	97	3.0561	124	2.01347	74	0.0109854	0.815629	up	--	--	--	K19400|3.9e-197|ags:114125781|K19400 leucine zipper transcription factor-like protein 1 | (RefSeq) leucine zipper transcription factor-like protein 1	--	--	--	Leucine zipper	--	S	Function unknown	leucine zipper transcription factor-like protein 1 [Aphis gossypii]	--
gene-LOC114130624	LOC114130624	0.8978	47	1.24829	60	0.985538	50	0.424432	21	0.650323	33	0.472521	22	0.0223837	-0.984672	down	[G]	Carbohydrate transport and metabolism	Molecular Function: ATP binding (GO:0005524);; Biological Process: carbohydrate metabolic process (GO:0005975);; Molecular Function: phosphotransferase activity, alcohol group as acceptor (GO:0016773);;	K00844|7.6e-275|ags:114130624|K00844 hexokinase [EC:2.7.1.1] | (RefSeq) hexokinase type 2-like	Glycolysis / Gluconeogenesis (ko00010);; Fructose and mannose metabolism (ko00051);; Galactose metabolism (ko00052);; Starch and sucrose metabolism (ko00500);; Amino sugar and nucleotide sugar metabolism (ko00520);; Carbon metabolism (ko01200)	[G]	Carbohydrate transport and metabolism	Hexokinase	Hexokinase type 2 OS=Drosophila melanogaster OX=7227 GN=Hex-t2 PE=2 SV=4	G	Carbohydrate transport and metabolism	hexokinase type 2-like [Aphis gossypii]	molecular function: binding (GO:0005488);; biological process: metabolic process (GO:0008152);; molecular function: catalytic activity (GO:0003824)
gene-LOC114129015	LOC114129015	1.32263	85	1.92686	112	2.03314	126	2.40616	143	2.83763	176	4.09608	230	0.00434028	0.843424	up	[E]	Amino acid transport and metabolism	Biological Process: amino acid transmembrane transport (GO:0003333);; Molecular Function: molecular_function (GO:0003674);; Molecular Function: transporter activity (GO:0005215);; Molecular Function: organic acid transmembrane transporter activity (GO:0005342);; Cellular Component: cellular_component (GO:0005575);; Cellular Component: obsolete cell (GO:0005623);; Cellular Component: plasma membra…	K13865|4.2e-175|api:100162060|K13865 solute carrier family 7 (cationic amino acid transporter), member 3 | (RefSeq) cationic amino acid transporter 2	--	[E]	Amino acid transport and metabolism	Amino acid permease	--	E	Amino acid transport and metabolism	high affinity cationic amino acid transporter 1-like [Aphis gossypii]	biological process: cellular process (GO:0009987);; biological process: localization (GO:0051179);; molecular function: transporter activity (GO:0005215);; cellular component: cellular anatomical entity (GO:0110165);; biological process: growth (GO:0040007);; biological process: biological regulation (GO:0065007)
NewGene_4864	--	7.01126	247	11.3676	400	9.55998	364	16.8961	590	10.0641	372	15.4573	519	0.0122256	0.615157	up	--	--	--	--	--	--	--	--	--	--	--	Uncharacterized protein FWK35_00027529 [Aphis craccivora]	--
gene-LOC114127637	LOC114127637	2.40047	129	4.83208	235	3.81878	199	5.31782	264	5.04691	263	6.66176	313	0.0151415	0.644139	up	[Q]	Secondary metabolites biosynthesis, transport and catabolism	--	K13356|2.6e-292|ags:114127637|K13356 alcohol-forming fatty acyl-CoA reductase [EC:1.2.1.84] | (RefSeq) LOW QUALITY PROTEIN: probable polyketide synthase 6	Peroxisome (ko04146)	[I]	Lipid transport and metabolism	Male sterility protein	Fatty acyl-CoA reductase wat OS=Drosophila melanogaster OX=7227 GN=wat PE=1 SV=1	I	Lipid transport and metabolism	LOW QUALITY PROTEIN: probable polyketide synthase 6 [Aphis gossypii]	--
gene-LOC114120934	LOC114120934	47.5403	1597	28.2445	860	31.7219	1032	28.5771	887	21.9998	716	20.1905	594	0.00446094	-0.59547	down	--	--	Cellular Component: integral component of membrane (GO:0016021);;	--	--	--	--	Tetraspanin family	--	--	--	peripherin-2-like [Aphis gossypii]	cellular component: cellular anatomical entity (GO:0110165)
gene-LOC114128564	LOC114128564	6.98729	209	7.6006	206	6.41721	186	11.4816	317	12.0474	349	9.20857	241	0.000940165	0.655508	up	--	--	Cellular Component: ubiquitin ligase complex (GO:0000151);; Molecular Function: protein binding (GO:0005515);; Cellular Component: cellular_component (GO:0005575);; Cellular Component: intracellular (GO:0005622);; Cellular Component: obsolete cell (GO:0005623);; Biological Process: proteolysis (GO:0006508);; Biological Process: ubiquitin-dependent protein catabolic process (GO:0006511);; Biologic…	K10282|1.3e-32|ags:114128564|K10282 F-box and leucine-rich repeat protein 16 | (RefSeq) F-box/LRR-repeat protein 16-like	--	[R]	General function prediction only	Leucine Rich repeat	--	S	Function unknown	F-box/LRR-repeat protein 16-like [Aphis gossypii]	cellular component: protein-containing complex (GO:0032991);; molecular function: binding (GO:0005488);; cellular component: intracellular (GO:0005622);; biological process: metabolic process (GO:0008152);; biological process: cellular process (GO:0009987)
gene-LOC114126849	LOC114126849	0.959176	73	1.27338	87	1.43391	105	1.59366	111	2.83848	207	2.048	135	0.00730509	0.837044	up	--	--	Cellular Component: integral component of membrane (GO:0016021);;	K13280|2.8e-20|aag:110678492|K13280 signal peptidase I [EC:3.4.21.89] | (RefSeq) protein tincar	Protein export (ko03060)	--	--	--	Protein tincar OS=Drosophila melanogaster OX=7227 GN=tinc PE=2 SV=1	--	--	protein tincar, partial [Aphis gossypii]	cellular component: cellular anatomical entity (GO:0110165)
gene-LOC114131575	LOC114131575	109.969	1794	161.549	2387	89.6128	1415	74.8426	1128	68.8677	1088	74.2633	1061	0.000192684	-0.707525	down	--	--	--	--	--	[R]	General function prediction only	MFS_1 like family	--	S	Function unknown	uncharacterized protein LOC114131575 [Aphis gossypii]	--
NewGene_2856	--	47.8359	582	42.2098	465	55.0579	648	49.3997	555	108.311	1275	73.6065	784	0.00656644	0.694813	up	--	--	Cellular Component: histone acetyltransferase complex (GO:0000123);; Molecular Function: kinase activity (GO:0016301);; Biological Process: histone acetylation (GO:0016573);;	--	--	--	--	--	--	--	--	--	cellular component: intracellular (GO:0005622);; cellular component: protein-containing complex (GO:0032991);; molecular function: catalytic activity (GO:0003824);; biological process: metabolic process (GO:0008152);; biological process: cellular process (GO:0009987)
gene-LOC114120239	LOC114120239	0.471239	29	0.556585	35	0.847978	56	1.16421	66	1.08507	72	1.21487	73	0.0229203	0.882815	up	[R]	General function prediction only	Biological Process: neurotransmitter uptake (GO:0001504);; Biological Process: regulation of neurotransmitter levels (GO:0001505);; Biological Process: synaptic transmission, dopaminergic (GO:0001963);; Molecular Function: molecular_function (GO:0003674);; Molecular Function: transporter activity (GO:0005215);; Molecular Function: dopamine:sodium symporter activity (GO:0005329);; Molecular Functi…	K05036|0.0e+00|ags:114120239|K05036 solute carrier family 6 (neurotransmitter transporter, dopamine) member 3 | (RefSeq) sodium-dependent dopamine transporter	--	[T]	Signal transduction mechanisms	Sodium:neurotransmitter symporter family	Sodium-dependent dopamine transporter OS=Drosophila melanogaster OX=7227 GN=DAT PE=1 SV=1	P	Inorganic ion transport and metabolism	sodium-dependent dopamine transporter [Aphis gossypii]	biological process: localization (GO:0051179);; biological process: biological regulation (GO:0065007);; biological process: cellular process (GO:0009987);; biological process: signaling (GO:0023052);; molecular function: transporter activity (GO:0005215);; molecular function: binding (GO:0005488);; cellular component: cellular anatomical entity (GO:0110165);; biological process: response to stim…
gene-LOC114121347	LOC114121347	1.03643	23	1.39569	28	3.78049	81	3.88141	80	4.95166	106	4.14304	80	0.0219048	1.07226	up	--	--	Molecular Function: actin binding (GO:0003779);; Biological Process: plasma membrane organization (GO:0007009);;	K20128|1.9e-35|api:100575191|K20128 metastasis suppressor protein 1 | (RefSeq) protein MTSS 2 isoform X1	--	--	--	IRSp53/MIM homology domain	--	S	Function unknown	MTSS1-like protein [Aphis gossypii]	molecular function: binding (GO:0005488);; biological process: cellular process (GO:0009987)
gene-LOC114127540	LOC114127540	8.94576	910	5.55212	512	9.43483	929	3.10879	292	5.46108	538	4.16815	371	0.000461056	-0.893347	down	[O]	Posttranslational modification, protein turnover, chaperones	Biological Process: reproduction (GO:0000003);; Molecular Function: molecular_function (GO:0003674);; Molecular Function: catalytic activity (GO:0003824);; Molecular Function: endopeptidase activity (GO:0004175);; Molecular Function: metalloendopeptidase activity (GO:0004222);; Cellular Component: cellular_component (GO:0005575);; Cellular Component: extracellular region (GO:0005576);; Cellular C…	K08635|0.0e+00|ags:114127540|K08635 neprilysin [EC:3.4.24.11] | (RefSeq) neprilysin-2-like	--	[E]	Amino acid transport and metabolism	Peptidase family M13	Neprilysin-2 OS=Drosophila melanogaster OX=7227 GN=Nep2 PE=1 SV=1	E	Amino acid transport and metabolism	neprilysin-2-like [Aphis gossypii]	biological process: reproduction (GO:0000003);; molecular function: catalytic activity (GO:0003824);; biological process: metabolic process (GO:0008152);; cellular component: cellular anatomical entity (GO:0110165);; biological process: reproductive process (GO:0022414);; biological process: multicellular organismal process (GO:0032501);; biological process: multi-organism process (GO:0051704)
gene-LOC114127666	LOC114127666	0.880427	76	1.34165	105	1.98395	166	2.33788	186	2.45094	205	1.85663	140	0.0319843	0.668945	up	--	--	Biological Process: negative regulation of transcription by RNA polymerase II (GO:0000122);; Biological Process: cell morphogenesis (GO:0000902);; Biological Process: cell morphogenesis involved in differentiation (GO:0000904);; Molecular Function: DNA-binding transcription factor activity, RNA polymerase II-specific (GO:0000981);; Molecular Function: DNA-binding transcription factor activity, RN…	K09228|6.0e-96|nvl:108567731|K09228 KRAB domain-containing zinc finger protein | (RefSeq) zinc finger protein 84-like	--	[R]	General function prediction only	Putative actin-like family	Protein charlatan OS=Drosophila melanogaster OX=7227 GN=chn PE=1 SV=3	S	Function unknown	protein charlatan [Aphis gossypii]	biological process: biological regulation (GO:0065007);; biological process: developmental process (GO:0032502);; molecular function: transcription regulator activity (GO:0140110);; biological process: multicellular organismal process (GO:0032501);; molecular function: binding (GO:0005488);; cellular component: intracellular (GO:0005622);; cellular component: cellular anatomical entity (GO:011016…
gene-LOC114130472	LOC114130472	1.07416	28	1.66667	39	1.97979	49	2.5962	62	4.12687	102	3.3611	76	0.00404275	1.11309	up	--	--	Molecular Function: DNA binding (GO:0003677);; Molecular Function: DNA-binding transcription factor activity (GO:0003700);; Cellular Component: nucleus (GO:0005634);;	K10185|4.3e-125|ags:114130472|K10185 T-box protein 20 | (RefSeq) T-box transcription factor TBX20-like	--	[K]	Transcription	T-box	T-box protein H15 OS=Drosophila melanogaster OX=7227 GN=H15 PE=2 SV=2	K	Transcription	T-box transcription factor TBX20-like [Aphis gossypii]	molecular function: binding (GO:0005488);; molecular function: transcription regulator activity (GO:0140110);; cellular component: intracellular (GO:0005622);; cellular component: cellular anatomical entity (GO:0110165)
gene-LOC114130026	LOC114130026	26.2414	2127	35.9548	2640	30.7751	2414	60.7449	4548	42.7992	3359	61.7027	4378	4.23e-07	0.844317	up	--	--	--	--	--	--	--	Haemolymph juvenile hormone binding protein (JHBP)	--	S	Function unknown	uncharacterized protein LOC114130026 [Aphis gossypii]	--
gene-LOC114131605	LOC114131605	2.14191	40	3.41863	57	5.14466	92	6.49311	111	6.97275	124	6.82258	110	0.00792264	0.931147	up	--	--	--	--	--	--	--	--	--	--	--	--	--
gene-LOC114130810	LOC114130810	5.73682	147	8.81856	204	6.01148	149	11.1807	263	11.2229	277	13.0983	292	0.000444848	0.802841	up	--	--	Molecular Function: odorant binding (GO:0005549);;	--	--	--	--	PBP/GOBP family	--	--	--	uncharacterized protein LOC114130810 [Aphis gossypii]	molecular function: binding (GO:0005488)
gene-LOC114128740	LOC114128740	3.44671	263	2.11068	146	2.13857	158	2.05787	145	1.08249	80	1.57097	106	0.0227221	-0.698647	down	--	--	--	--	--	[R]	General function prediction only	--	Nose resistant to fluoxetine protein 6 OS=Caenorhabditis elegans OX=6239 GN=nrf-6 PE=1 SV=3	S	Function unknown	uncharacterized protein LOC114128740 isoform X1 [Aphis gossypii]	--
gene-LOC114124757	LOC114124757	1.46437	73	1.226	55	1.33992	65	0.687478	32	0.643246	31	0.763677	34	0.014262	-0.917082	down	--	--	Cellular Component: integral component of membrane (GO:0016021);; Biological Process: transmembrane transport (GO:0055085);;	K14613|1.7e-250|ags:114124757|K14613 MFS transporter, PCFT/HCP family, solute carrier family 46 (folate transporter), member 1 | (RefSeq) proton-coupled folate transporter-like	--	--	--	Major Facilitator Superfamily	--	S	Function unknown	proton-coupled folate transporter-like [Aphis gossypii]	cellular component: cellular anatomical entity (GO:0110165);; biological process: cellular process (GO:0009987);; biological process: localization (GO:0051179)
gene-LOC114128807	LOC114128807	67.3808	3135	124.218	5235	71.2847	3210	170.507	7327	98.3906	4432	162.01	6597	0.00165646	0.729485	up	--	--	--	--	--	--	--	Haemolymph juvenile hormone binding protein (JHBP)	--	S	Function unknown	uncharacterized protein LOC114128807 [Aphis gossypii]	--
gene-LOC114128194	LOC114128194	5.97325	413	6.34373	411	4.51613	311	9.22439	601	7.04909	472	8.82318	548	0.00170434	0.585509	up	[G]	Carbohydrate transport and metabolism	Cellular Component: integral component of membrane (GO:0016021);; Biological Process: transmembrane transport (GO:0055085);;	K15378|0.0e+00|ags:114128194|K15378 solute carrier family 45, member 1/2/4 | (RefSeq) proton-associated sugar transporter A isoform X1	--	[G]	Carbohydrate transport and metabolism	Major Facilitator Superfamily	--	G	Carbohydrate transport and metabolism	proton-associated sugar transporter A isoform X1 [Aphis gossypii]	cellular component: cellular anatomical entity (GO:0110165);; biological process: cellular process (GO:0009987);; biological process: localization (GO:0051179)
NewGene_2630	--	2.14255	67	2.92327	84	3.0977	95	5.98155	174	5.66426	173	3.45227	96	0.00309521	0.899349	up	--	--	--	--	--	--	--	--	--	T	Signal transduction mechanisms	hemicentin-1-like [Aphis craccivora]	--
NewGene_4456	--	3.02596	218	2.21132	151	1.55584	112	1.14296	81	1.16174	86	0.825201	56	0.000789369	-1.04147	down	--	--	--	--	--	--	--	--	--	--	--	uncharacterized protein LOC107885320 [Acyrthosiphon pisum]	--
gene-LOC114131759	LOC114131759	4.27425	96	4.42417	90	3.55499	78	6.20422	129	7.9397	173	6.69312	132	0.00283024	0.78538	up	--	--	--	--	--	--	--	--	--	--	--	uncharacterized protein LOC114131759 [Aphis gossypii]	--
gene-LOC114132874	LOC114132874	62.4059	1616	86.243	2023	57.1263	1432	42.0218	1005	43.2543	1085	44.8962	1018	9.83e-05	-0.640075	down	[T]	Signal transduction mechanisms	Cellular Component: integral component of membrane (GO:0016021);;	K05770|6.0e-100|ags:114132874|K05770 translocator protein | (RefSeq) translocator protein	Neuroactive ligand-receptor interaction (ko04080);; Apoptosis - fly (ko04214)	[T]	Signal transduction mechanisms	TspO/MBR family	--	T	Signal transduction mechanisms	translocator protein [Aphis gossypii]	cellular component: cellular anatomical entity (GO:0110165)
gene-LOC114122291	LOC114122291	1.25371	142	1.56144	160	2.53521	278	2.85944	299	3.12947	343	2.87992	285	0.00539102	0.740214	up	--	--	--	K22909|3.1e-09|cfo:105255444|K22909 zinc finger CCCH domain-containing protein 13 | (RefSeq) uncharacterized protein LOC105255444	--	--	--	--	--	--	--	formin-like protein 20 [Aphis gossypii]	--
gene-LOC114127462	LOC114127462	19.091	1201	28.4176	1609	29.0467	1758	35.8846	2097	44.7984	2732	34.3257	1874	0.000896264	0.610925	up	[T]	Signal transduction mechanisms	Molecular Function: calmodulin-dependent protein kinase activity (GO:0004683);; Molecular Function: calmodulin binding (GO:0005516);; Molecular Function: ATP binding (GO:0005524);;	K04515|0.0e+00|ags:114127462|K04515 calcium/calmodulin-dependent protein kinase (CaM kinase) II [EC:2.7.11.17] | (RefSeq) calcium/calmodulin-dependent protein kinase type II alpha chain isoform X1	Wnt signaling pathway (ko04310);; Phototransduction - fly (ko04745)	[T]	Signal transduction mechanisms	Protein kinase domain	Calcium/calmodulin-dependent protein kinase type II alpha chain OS=Drosophila melanogaster OX=7227 GN=CaMKII PE=1 SV=1	T	Signal transduction mechanisms	calcium/calmodulin-dependent protein kinase type II alpha chain isoform X1 [Aphis gossypii]	molecular function: catalytic activity (GO:0003824);; biological process: metabolic process (GO:0008152);; biological process: cellular process (GO:0009987);; molecular function: binding (GO:0005488)
gene-LOC114131003	LOC114131003	2.99379	83	4.60633	116	3.71646	100	4.98031	127	5.98736	160	6.9773	169	0.0146892	0.679744	up	--	--	--	--	--	--	--	--	--	--	--	uncharacterized protein LOC114131003 [Aphis gossypii]	--
gene-LOC114126602	LOC114126602	16.976	367	19.1466	375	16.9064	353	24.9662	498	25.6646	536	28.5586	540	0.000215025	0.595014	up	--	--	Molecular Function: structural constituent of cuticle (GO:0042302);;	K13238|4.7e-12|cqu:CpipJ_CPIJ013793|K13238 Delta3-Delta2-enoyl-CoA isomerase [EC:5.3.3.8] | (RefSeq) cuticle protein 8	Fatty acid degradation (ko00071)	--	--	Insect cuticle protein	Cuticle protein 8 OS=Locusta migratoria OX=7004 PE=1 SV=1	--	--	cuticle protein 7-like [Aphis gossypii]	molecular function: structural molecule activity (GO:0005198)
gene-LOC114120778	LOC114120778	295.936	20038	511.322	31369	442.279	28987	113.054	7073	112.903	7403	205.697	12193	9.83e-05	-1.5102	down	--	--	--	--	--	--	--	--	--	S	Function unknown	BCL-6 corepressor-like protein 1 [Aphis gossypii]	--
NewGene_1913	--	1.56754	81	2.00329	91	1.80276	91	3.06167	142	2.87693	139	2.91728	134	0.00412135	0.725187	up	--	--	--	--	--	--	--	--	--	--	--	--	--
gene-LOC114130252	LOC114130252	2.86919	139	3.03075	133	4.418	207	2.52831	113	1.76558	83	1.75169	74	0.00847609	-0.765737	down	--	--	Molecular Function: protein dimerization activity (GO:0046983);;	K22758|3.9e-24|mpah:110312903|K22758 coiled-coil-helix-coiled-coil-helix domain-containing protein 2 | (RefSeq) Chchd2; coiled-coil-helix-coiled-coil-helix domain-containing protein 2	--	--	--	hAT family C-terminal dimerisation region	--	S	Function unknown	general transcription factor II-I repeat domain-containing protein 2-like [Aphis gossypii]	molecular function: binding (GO:0005488)
gene-LOC114121736	LOC114121736	17.6153	759	13.9662	545	10.3572	432	9.31054	371	5.87166	245	9.98687	377	0.00287528	-0.722555	down	[I]	Lipid transport and metabolism	Biological Process: reproduction (GO:0000003);; Biological Process: mitotic cell cycle (GO:0000278);; Biological Process: mitotic cytokinesis (GO:0000281);; Biological Process: cytokinesis (GO:0000910);; Cellular Component: cellular_component (GO:0005575);; Cellular Component: intracellular (GO:0005622);; Cellular Component: obsolete cell (GO:0005623);; Cellular Component: cytoplasm (GO:0005737);…	K00507|3.1e-212|ags:114121736|K00507 stearoyl-CoA desaturase (Delta-9 desaturase) [EC:1.14.19.1] | (RefSeq) acyl-CoA Delta(11) desaturase-like	Biosynthesis of unsaturated fatty acids (ko01040);; Fatty acid metabolism (ko01212)	[I]	Lipid transport and metabolism	Fatty acid desaturase	Acyl-CoA Delta(11) desaturase OS=Trichoplusia ni OX=7111 GN=D11DS PE=1 SV=2	I	Lipid transport and metabolism	acyl-CoA Delta(11) desaturase-like [Aphis gossypii]	biological process: reproduction (GO:0000003);; biological process: cellular process (GO:0009987);; cellular component: intracellular (GO:0005622);; cellular component: cellular anatomical entity (GO:0110165);; biological process: metabolic process (GO:0008152);; biological process: response to stimulus (GO:0050896);; biological process: multicellular organismal process (GO:0032501);; biological …
gene-LOC114127056	LOC114127056	214.884	4750	337.77	6764	220.95	4727	137.908	2816	171.753	3676	164.826	3190	0.000158747	-0.681759	down	--	--	Molecular Function: lipopolysaccharide binding (GO:0001530);; Biological Process: immune system process (GO:0002376);; Molecular Function: molecular_function (GO:0003674);; Molecular Function: antigen binding (GO:0003823);; Molecular Function: binding (GO:0005488);; Molecular Function: steroid binding (GO:0005496);; Molecular Function: glycosaminoglycan binding (GO:0005539);; Cellular Component: …	K13443|3.6e-91|ags:114127056|K13443 Niemann-Pick C2 protein | (RefSeq) MD-2-related lipid-recognition protein	Lysosome (ko04142)	--	--	ML domain	--	S	Function unknown	MD-2-related lipid-recognition protein [Aphis gossypii]	molecular function: binding (GO:0005488);; biological process: immune system process (GO:0002376);; cellular component: cellular anatomical entity (GO:0110165);; biological process: localization (GO:0051179);; biological process: response to stimulus (GO:0050896);; biological process: developmental process (GO:0032502);; biological process: biological regulation (GO:0065007);; biological process:…
gene-LOC114126727	LOC114126727	5.24213	197	4.33427	148	4.17912	152	2.63218	92	2.18108	73	2.42848	80	0.000244254	-0.947099	down	--	--	--	--	--	--	--	--	--	--	--	uncharacterized protein LOC114126727 isoform X1 [Aphis gossypii]	--
gene-LOC114126398	LOC114126398	13.4173	1111	14.5932	1095	17.3831	1393	21.0796	1613	25.518	2046	21.607	1566	0.000122326	0.60325	up	--	--	--	--	--	--	--	--	--	S	Function unknown	C-Maf-inducing protein-like [Aphis gossypii]	--
gene-LOC114125104	LOC114125104	2.0664	94	2.60735	107	4.64106	204	4.99524	209	4.42654	195	4.9147	195	0.0388792	0.630212	up	--	--	Cellular Component: host cell nucleus (GO:0042025);;	K10151|6.3e-163|ags:114125104|K10151 G1/S-specific cyclin-D2 | (RefSeq) G1/S-specific cyclin-D2-like	FoxO signaling pathway (ko04068);; Wnt signaling pathway (ko04310)	[D]	Cell cycle control, cell division, chromosome partitioning	Cyclin, N-terminal domain	G2/mitotic-specific cyclin-A OS=Drosophila melanogaster OX=7227 GN=CycA PE=1 SV=3	D	Cell cycle control, cell division, chromosome partitioning	G1/S-specific cyclin-D2-like [Aphis gossypii]	cellular component: cellular anatomical entity (GO:0110165)
gene-LOC114124733	LOC114124733	1.53584	45	2.88799	76	2.57518	73	5.03209	135	3.98696	112	4.07313	104	0.00409107	0.913263	up	--	--	--	--	--	--	--	--	--	--	--	uncharacterized protein LOC114124733 [Aphis gossypii]	--
gene-LOC114132758	LOC114132758	125.848	1615	233.009	2708	174.12	2162	389.422	4615	240.37	2986	517.155	5807	7.25e-06	1.12415	up	--	--	--	--	--	--	--	--	--	--	--	histidine-rich glycoprotein-like [Aphis gossypii]	--
gene-LOC114127661	LOC114127661	5.69784	144	4.39959	101	3.05066	75	9.32886	217	3.96012	97	12.115	267	0.0110869	0.95549	up	--	--	Molecular Function: odorant binding (GO:0005549);;	--	--	--	--	PBP/GOBP family	--	S	Function unknown	general odorant-binding protein 83a-like [Aphis gossypii]	molecular function: binding (GO:0005488)
gene-LOC114133033	LOC114133033	1.59281	177	2.23215	225	2.59161	279	2.75752	283	3.63198	390	3.75387	365	0.00457253	0.677389	up	--	--	Molecular Function: DNA binding (GO:0003677);; Cellular Component: nucleus (GO:0005634);;	K23560|0.0e+00|ags:114133033|K23560 zinc finger homeobox protein 2 | (RefSeq) zinc finger protein 1	--	[K]	Transcription	Zinc-finger double domain	Zinc finger protein 1 OS=Drosophila melanogaster OX=7227 GN=zfh1 PE=1 SV=2	K	Transcription	zinc finger protein 1 [Aphis gossypii]	molecular function: binding (GO:0005488);; cellular component: intracellular (GO:0005622);; cellular component: cellular anatomical entity (GO:0110165)
NewGene_1006	--	10.9318	382	10.2931	326	11.6277	393	20.329	655	17.8381	603	18.9817	580	1.18e-07	0.808967	up	--	--	--	--	--	--	--	--	--	--	--	--	--
gene-LOC114129457	LOC114129457	56.1243	1908	88.258	2586	60.5634	1953	120.559	3687	97.4312	3060	117.586	3383	1.32e-05	0.71714	up	[C]	Energy production and conversion	--	K15890|4.3e-142|ags:114129457|K15890 NADP+-dependent farnesol dehydrogenase [EC:1.1.1.216] | (RefSeq) farnesol dehydrogenase-like	Terpenoid backbone biosynthesis (ko00900);; Insect hormone biosynthesis (ko00981)	[Q]	Secondary metabolites biosynthesis, transport and catabolism	short chain dehydrogenase	Farnesol dehydrogenase OS=Aedes aegypti OX=7159 GN=SDR-1 PE=1 SV=2	Q	Secondary metabolites biosynthesis, transport and catabolism	farnesol dehydrogenase-like [Aphis gossypii]	--
gene-LOC114128047	LOC114128047	13.6377	638	22.4539	951	11.6464	527	25.6427	1107	15.2793	692	36.2552	1483	0.0118159	0.714298	up	[O]	Posttranslational modification, protein turnover, chaperones	Molecular Function: serine-type endopeptidase activity (GO:0004252);; Biological Process: proteolysis (GO:0006508);;	K09640|3.0e-179|ags:114128047|K09640 transmembrane protease serine 9 [EC:3.4.21.-] | (RefSeq) venom protease-like	--	[E]	Amino acid transport and metabolism	Trypsin	Proclotting enzyme OS=Tachypleus tridentatus OX=6853 PE=1 SV=1	O	Posttranslational modification, protein turnover, chaperones	venom protease-like [Aphis gossypii]	molecular function: catalytic activity (GO:0003824);; biological process: metabolic process (GO:0008152)
gene-LOC114132365	LOC114132365	1.32953	58	4.42426	173	2.658	111	0.629394	25	1.10648	46	1.83473	69	0.0112337	-1.21283	down	[IR]	Lipid transport and metabolism;; General function prediction only	Molecular Function: oxidoreductase activity, acting on CH-OH group of donors (GO:0016614);; Molecular Function: flavin adenine dinucleotide binding (GO:0050660);; Biological Process: oxidation-reduction process (GO:0055114);;	K00108|1.3e-84|tnl:113503158|K00108 choline dehydrogenase [EC:1.1.99.1] | (RefSeq) glucose dehydrogenase [FAD, quinone]-like	Glycine, serine and threonine metabolism (ko00260)	[R]	General function prediction only	GMC oxidoreductase	Glucose dehydrogenase [FAD, quinone] OS=Drosophila melanogaster OX=7227 GN=Gld PE=3 SV=3	E	Amino acid transport and metabolism	LOW QUALITY PROTEIN: glucose dehydrogenase [FAD, quinone]-like [Aphis gossypii]	molecular function: catalytic activity (GO:0003824);; biological process: metabolic process (GO:0008152);; molecular function: binding (GO:0005488)
gene-LOC114120561	LOC114120561	4.57756	345	7.1817	490	8.27967	604	15.354	1068	8.35356	609	11.5061	759	0.000844235	0.819448	up	--	--	Molecular Function: transferase activity, transferring acyl groups other than amino-acyl groups (GO:0016747);;	--	--	[R]	General function prediction only	Acyltransferase family	Nose resistant to fluoxetine protein 6 OS=Caenorhabditis elegans OX=6239 GN=nrf-6 PE=1 SV=3	S	Function unknown	nose resistant to fluoxetine protein 6-like [Aphis gossypii]	molecular function: catalytic activity (GO:0003824)
gene-LOC114125359	LOC114125359	5.33334	116	12.2302	241	5.73784	121	16.2316	326	9.94952	210	13.1538	251	0.0135951	0.775363	up	--	--	--	--	--	--	--	--	--	G	Carbohydrate transport and metabolism	uncharacterized protein LOC114125359 [Aphis gossypii]	--
gene-LOC114132008	LOC114132008	2.0541	288	1.95307	248	2.56346	349	3.73675	482	3.93892	526	2.34658	289	0.00742912	0.607417	up	--	--	Molecular Function: protein binding (GO:0005515);;	--	--	--	--	PH domain	--	T	Signal transduction mechanisms	uncharacterized protein LOC114132008 isoform X1 [Aphis gossypii]	molecular function: binding (GO:0005488)
gene-LOC114119542	LOC114119542	0.637433	39	1.17378	64	0.921876	54	2.17384	120	1.34988	79	1.52316	80	0.011734	0.886041	up	--	--	--	--	--	--	--	HMG (high mobility group) box	--	--	--	uncharacterized protein LOC114119542 [Aphis gossypii]	--
gene-LOC114131578	LOC114131578	11.9952	959	16.0838	1165	15.4441	1195	23.4929	1735	22.5959	1749	23.3246	1633	1.68e-06	0.689485	up	--	--	Biological Process: biological_process (GO:0008150);; Biological Process: homeostatic process (GO:0042592);; Biological Process: regulation of circadian sleep/wake cycle (GO:0042749);; Biological Process: regulation of circadian rhythm (GO:0042752);; Biological Process: positive regulation of circadian rhythm (GO:0042753);; Biological Process: regulation of circadian sleep/wake cycle, sleep (GO:0…	K04550|9.3e-12|crg:105320711|K04550 low-density lipoprotein receptor-related protein 1 (alpha-2-macroglobulin receptor) | (RefSeq) prolow-density lipoprotein receptor-related protein 1	--	[T]	Signal transduction mechanisms	Low-density lipoprotein receptor repeat class B	Protein cueball OS=Drosophila grimshawi OX=7222 GN=cue PE=3 SV=1	T	Signal transduction mechanisms	protein cueball [Aphis gossypii]	biological process: biological regulation (GO:0065007)
gene-LOC114123124	LOC114123124	85.2509	974	77.1846	799	104.482	1155	195.129	2059	185.924	2056	149.253	1493	1.16e-09	1.00012	up	--	--	--	--	--	--	--	--	--	--	--	uncharacterized protein LOC114123124 [Aphis gossypii]	--
gene-LOC114133006	LOC114133006	2.59027	185	2.0361	132	1.62464	112	1.58897	105	0.933469	65	0.735737	46	0.00580754	-0.929632	down	--	--	--	K18420|1.8e-188|ags:114133006|K18420 RISC-loading complex subunit TARBP2 | (RefSeq) RISC-loading complex subunit tarbp2-like	--	[UK]	Intracellular trafficking, secretion, and vesicular transport;; Transcription	Double-stranded RNA binding motif	--	J	Translation, ribosomal structure and biogenesis	RISC-loading complex subunit tarbp2-like [Aphis gossypii]	--
gene-LOC114131989	LOC114131989	21.6714	1340	20.2974	1137	20.7135	1240	5.5524	318	6.81574	408	9.55564	518	1.37e-13	-1.49414	down	[IR]	Lipid transport and metabolism;; General function prediction only	Molecular Function: oxidoreductase activity, acting on CH-OH group of donors (GO:0016614);; Molecular Function: flavin adenine dinucleotide binding (GO:0050660);; Biological Process: oxidation-reduction process (GO:0055114);;	K00108|2.9e-125|tnl:113503158|K00108 choline dehydrogenase [EC:1.1.99.1] | (RefSeq) glucose dehydrogenase [FAD, quinone]-like	Glycine, serine and threonine metabolism (ko00260)	[R]	General function prediction only	GMC oxidoreductase	Glucose dehydrogenase [FAD, quinone] OS=Drosophila melanogaster OX=7227 GN=Gld PE=3 SV=3	E	Amino acid transport and metabolism	glucose dehydrogenase [FAD, quinone]-like [Aphis gossypii]	molecular function: catalytic activity (GO:0003824);; biological process: metabolic process (GO:0008152);; molecular function: binding (GO:0005488)
NewGene_474	--	2.20908	136	0.418431	23	1.51717	91	0.206811	14	0.076498	5	0.601121	28	0.000527549	-2.28768	down	--	--	--	--	--	--	--	--	--	--	--	--	--
gene-LOC114126221	LOC114126221	1.30372	71	1.46965	72	2.03948	107	2.21645	111	2.60502	136	2.6063	123	0.0303885	0.634824	up	--	--	--	K17914|5.7e-200|api:100165083|K17914 kinesin family member 13 | (RefSeq) alpha-protein kinase 1	--	--	--	--	--	--	--	pollen-specific leucine-rich repeat extensin-like protein 2, partial [Aphis gossypii]	--
gene-LOC114127606	LOC114127606	5.81053	382	9.25583	551	7.48388	476	14.0216	852	10.0574	640	12.6131	726	0.000251845	0.717716	up	[G]	Carbohydrate transport and metabolism	Biological Process: maltose metabolic process (GO:0000023);; Molecular Function: molecular_function (GO:0003674);; Molecular Function: catalytic activity (GO:0003824);; Molecular Function: hydrolase activity, hydrolyzing O-glycosyl compounds (GO:0004553);; Biological Process: carbohydrate metabolic process (GO:0005975);; Biological Process: disaccharide metabolic process (GO:0005984);; Biological…	K01187|1.4e-180|ags:114127611|K01187 alpha-glucosidase [EC:3.2.1.20] | (RefSeq) maltase A1-like	Galactose metabolism (ko00052);; Starch and sucrose metabolism (ko00500)	[G]	Carbohydrate transport and metabolism	Alpha amylase, catalytic domain	Maltase 2 OS=Drosophila virilis OX=7244 GN=Mal-B2 PE=3 SV=2	G	Carbohydrate transport and metabolism	maltase 2-like [Aphis gossypii]	biological process: metabolic process (GO:0008152);; biological process: cellular process (GO:0009987);; molecular function: catalytic activity (GO:0003824)
gene-LOC114129371	LOC114129371	21.4581	2298	34.9325	3389	35.744	3704	50.4763	4993	50.6569	5252	42.5991	3993	0.000367881	0.656128	up	[E]	Amino acid transport and metabolism	Molecular Function: metallopeptidase activity (GO:0008237);; Molecular Function: zinc ion binding (GO:0008270);;	K11140|0.0e+00|ags:114129371|K11140 aminopeptidase N [EC:3.4.11.2] | (RefSeq) aminopeptidase N-like	Glutathione metabolism (ko00480)	[EO]	Amino acid transport and metabolism;; Posttranslational modification, protein turnover, chaperones	Peptidase family M1 domain	Aminopeptidase N OS=Manduca sexta OX=7130 GN=APN2 PE=1 SV=2	--	--	aminopeptidase N-like [Aphis gossypii]	molecular function: catalytic activity (GO:0003824);; biological process: metabolic process (GO:0008152);; molecular function: binding (GO:0005488)
gene-LOC114121287	LOC114121287	0.468237	11	1.64782	35	1.12315	26	2.43979	53	1.51008	35	4.48833	92	0.0110162	1.40213	up	--	--	--	--	--	--	--	Insect pheromone-binding family, A10/OS-D	Putative odorant-binding protein A10 OS=Drosophila melanogaster OX=7227 GN=a10 PE=2 SV=2	S	Function unknown	putative odorant-binding protein A10 [Aphis gossypii]	--
gene-LOC114122013	LOC114122013	9.2704	374	10.5591	386	12.4874	488	18.1424	676	17.0857	668	16.7696	592	2.79e-05	0.698737	up	--	--	--	--	--	--	--	--	--	--	--	uncharacterized protein LOC114122013 [Aphis gossypii]	--
gene-LOC114129751	LOC114129751	43.6455	1083	39.1718	881	37.5974	904	19.5501	449	18.9928	457	35.2682	767	0.00318798	-0.685266	down	--	--	--	--	--	--	--	--	--	--	--	uncharacterized protein LOC114129751 [Aphis gossypii]	--
gene-LOC114121856	LOC114121856	2.00797	130	2.15295	127	2.23226	140	3.86539	232	3.33928	210	3.32439	189	0.000552793	0.734218	up	--	--	Cellular Component: integral component of membrane (GO:0016021);;	K15101|8.9e-171|ags:114121856|K15101 solute carrier family 25 (mitochondrial ornithine transporter) member 2/15 | (RefSeq) LOW QUALITY PROTEIN: mitochondrial ornithine transporter 1-like	--	[C]	Energy production and conversion	Mitochondrial carrier protein	Mitochondrial substrate carrier family protein G OS=Dictyostelium discoideum OX=44689 GN=mcfG PE=2 SV=1	C	Energy production and conversion	LOW QUALITY PROTEIN: mitochondrial ornithine transporter 1-like [Aphis gossypii]	cellular component: cellular anatomical entity (GO:0110165)
gene-LOC114129778	LOC114129778	2.84514	165	4.77662	250	6.18391	346	9.27122	495	7.93041	444	7.2166	365	0.0012449	0.832514	up	--	--	Biological Process: reproduction (GO:0000003);; Molecular Function: transcription regulatory region sequence-specific DNA binding (GO:0000976);; Molecular Function: RNA polymerase II transcription regulatory region sequence-specific DNA binding (GO:0000977);; Molecular Function: RNA polymerase II transcription regulatory region sequence-specific DNA binding (GO:0001012);; Molecular Function: regu…	K10052|3.9e-104|ags:114129778|K10052 CCAAT/enhancer binding protein (C/EBP), invertebrate | (RefSeq) CCAAT/enhancer-binding protein-like	--	[K]	Transcription	Basic region leucine zipper	--	J	Translation, ribosomal structure and biogenesis	CCAAT/enhancer-binding protein-like [Aphis gossypii]	biological process: reproduction (GO:0000003);; molecular function: binding (GO:0005488);; biological process: cellular process (GO:0009987);; biological process: locomotion (GO:0040011);; biological process: localization (GO:0051179);; biological process: developmental process (GO:0032502);; biological process: reproductive process (GO:0022414);; molecular function: transcription regulator activ…
gene-LOC114127148	LOC114127148	17.7682	364	23.5897	438	26.2836	521	59.5074	1125	71.8011	1423	47.8381	857	1.31e-12	1.41918	up	--	--	--	--	--	--	--	--	--	--	--	uncharacterized protein LOC114127148 [Aphis gossypii]	--
gene-LOC114126925	LOC114126925	14.1628	1231	14.5096	1139	13.8058	1156	10.3331	822	8.73115	735	5.34097	407	9.01e-05	-0.791255	down	--	--	--	K02881|1.4e-35|phu:Phum_PHUM087140|K02881 large subunit ribosomal protein L18 | (RefSeq) hypothetical protein	Ribosome (ko03010)	[S]	Function unknown	Otopetrin	Proton channel OtopLc OS=Drosophila melanogaster OX=7227 GN=OtopLc PE=3 SV=2	S	Function unknown	proton channel OtopLc-like isoform X1 [Aphis gossypii]	--
gene-LOC114119384	LOC114119384	6.10895	289	7.86731	337	5.70455	261	11.9125	520	8.54585	391	11.2121	464	0.000355709	0.700769	up	--	--	--	K04426|7.9e-80|api:100168328|K04426 mitogen-activated protein kinase kinase kinase 5 [EC:2.7.11.25] | (RefSeq) mitogen-activated protein kinase kinase kinase 15 isoform X2	MAPK signaling pathway - fly (ko04013);; Protein processing in endoplasmic reticulum (ko04141);; Apoptosis - fly (ko04214)	[T]	Signal transduction mechanisms	ASK kinase PH domain	--	T	Signal transduction mechanisms	mitogen-activated protein kinase kinase kinase 15-like, partial [Aphis gossypii]	--
NewGene_5994	--	1.58222	77	1.56714	69	1.8901	89	2.58279	116	2.4224	114	3.01813	128	0.0139497	0.681444	up	--	--	--	--	--	--	--	--	--	--	--	--	--
gene-LOC114127401	LOC114127401	1.64357	124	1.18195	81	0.949881	70	0.88678	62	0.657461	48	0.525872	35	0.017628	-0.857041	down	--	--	--	K18709|1.0e-31|spu:105437981|K18709 speckle targeted PIP5K1A-regulated poly(A) polymerase [EC:2.7.7.19 2.7.7.52] | (RefSeq) uncharacterized protein LOC105437981	--	--	--	Domain of unknown function (DUF4371)	--	--	--	E3 SUMO-protein ligase KIAA1586-like [Aphis gossypii]	--
gene-LOC114123643	LOC114123643	44.9377	1699	75.0662	2572	57.0868	2090	161.269	5633	77.8228	2849	103.081	3412	3.15e-05	0.957879	up	--	--	--	K19625|4.8e-25|nvl:108563174|K19625 retinaldehyde-binding protein 1 | (RefSeq) alpha-tocopherol transfer protein-like	--	[I]	Lipid transport and metabolism	CRAL/TRIO domain	--	I	Lipid transport and metabolism	alpha-tocopherol transfer protein-like [Aphis gossypii]	--
gene-LOC114127207	LOC114127207	1.48991	80	1.14939	56	1.16278	61	0.310834	16	0.568421	30	0.300556	15	0.00023679	-1.62419	down	--	--	--	K15168|1.4e-11|api:100168229|K15168 mediator of RNA polymerase II transcription subunit 25 | (RefSeq) uncharacterized protein LOC100168229 isoform X1	--	--	--	--	--	--	--	uncharacterized protein LOC114127207 [Aphis gossypii]	--
gene-LOC114131567	LOC114131567	2.27996	105	2.62071	109	2.73102	122	0.65687	28	0.727181	33	1.42758	58	0.000162532	-1.41049	down	--	--	--	--	--	[R]	General function prediction only	MFS_1 like family	--	S	Function unknown	major facilitator superfamily domain-containing protein 6-A-like [Aphis gossypii]	--
gene-LOC114121420	LOC114121420	8.833	532	9.75415	532	9.42798	537	5.15997	287	6.25508	349	6.46444	341	0.000182314	-0.640137	down	[G]	Carbohydrate transport and metabolism	Molecular Function: hydrolase activity, hydrolyzing O-glycosyl compounds (GO:0004553);; Biological Process: carbohydrate metabolic process (GO:0005975);;	K01188|5.5e-117|nve:5517918|K01188 beta-glucosidase [EC:3.2.1.21] | (RefSeq) cytosolic beta-glucosidase	Starch and sucrose metabolism (ko00500)	[G]	Carbohydrate transport and metabolism	Glycosyl hydrolase family 1	Myrosinase 1 OS=Brevicoryne brassicae OX=69196 PE=1 SV=1	G	Carbohydrate transport and metabolism	myrosinase 1-like isoform X1 [Aphis gossypii]	molecular function: catalytic activity (GO:0003824);; biological process: metabolic process (GO:0008152)
gene-LOC114122932	LOC114122932	6.97378	291	10.9116	412	10.4507	422	14.8805	573	14.7067	593	16.6624	608	0.000250128	0.723269	up	--	--	--	--	--	--	--	Prokineticin	--	--	--	astakine-like [Aphis gossypii]	--
gene-LOC114132461	LOC114132461	3.44473	272	4.85551	347	5.12624	391	9.97363	726	6.7988	519	8.39946	580	7.17e-06	0.916888	up	[P]	Inorganic ion transport and metabolism	Molecular Function: sulfuric ester hydrolase activity (GO:0008484);;	K01135|0.0e+00|ags:114132461|K01135 arylsulfatase B [EC:3.1.6.12] | (RefSeq) LOW QUALITY PROTEIN: arylsulfatase B-like	Glycosaminoglycan degradation (ko00531);; Lysosome (ko04142)	[R]	General function prediction only	Sulfatase	Arylsulfatase OS=Hemicentrotus pulcherrimus OX=7650 PE=1 SV=1	P	Inorganic ion transport and metabolism	LOW QUALITY PROTEIN: arylsulfatase B-like [Aphis gossypii]	molecular function: catalytic activity (GO:0003824)
gene-LOC114124536	LOC114124536	0.341027	85	0.420622	95	0.615947	148	0.893327	205	1.04926	252	0.779605	169	0.000392827	0.99167	up	--	--	Molecular Function: calcium ion binding (GO:0005509);; Cellular Component: integral component of membrane (GO:0016021);; Biological Process: synaptic vesicle exocytosis (GO:0016079);; Cellular Component: presynapse (GO:0098793);;	K19949|0.0e+00|ags:114124536|K19949 otoferlin | (RefSeq) otoferlin-like	--	[M]	Cell wall/membrane/envelope biogenesis	C2 domain	Sperm vesicle fusion protein fer-1 OS=Caenorhabditis elegans OX=6239 GN=fer-1 PE=2 SV=1	M	Cell wall/membrane/envelope biogenesis	otoferlin-like, partial [Aphis gossypii]	molecular function: binding (GO:0005488);; cellular component: cellular anatomical entity (GO:0110165);; biological process: cellular process (GO:0009987);; biological process: signaling (GO:0023052);; biological process: localization (GO:0051179)
gene-LOC114126162	LOC114126162	1.38519	142	0.970308	90	2.29995	228	2.66872	253	2.36017	234	2.36826	213	0.0250634	0.67511	up	[P]	Inorganic ion transport and metabolism	Cellular Component: integral component of membrane (GO:0016021);; Biological Process: transmembrane transport (GO:0055085);;	K13753|2.0e-303|ags:114126162|K13753 solute carrier family 24 (sodium/potassium/calcium exchanger), member 5 | (RefSeq) sodium/potassium/calcium exchanger 2-like	--	[PT]	Inorganic ion transport and metabolism;; Signal transduction mechanisms	Sodium/calcium exchanger protein	Sodium/potassium/calcium exchanger Nckx30C OS=Drosophila melanogaster OX=7227 GN=Nckx30C PE=2 SV=4	--	--	sodium/potassium/calcium exchanger 2-like [Aphis gossypii]	cellular component: cellular anatomical entity (GO:0110165);; biological process: cellular process (GO:0009987);; biological process: localization (GO:0051179)
gene-LOC114124864	LOC114124864	5.98264	294	5.16839	230	6.51384	310	3.7568	171	3.36397	160	3.16806	137	0.000238634	-0.765685	down	[R]	General function prediction only	Biological Process: instar larval or pupal development (GO:0002165);; Biological Process: alcohol metabolic process (GO:0006066);; Biological Process: lipid metabolic process (GO:0006629);; Biological Process: steroid biosynthetic process (GO:0006694);; Biological Process: ecdysone biosynthetic process (GO:0006697);; Biological Process: multicellular organism development (GO:0007275);; Biological…	K00019|4.2e-46|dmo:Dmoj_GI10427|K00019 3-hydroxybutyrate dehydrogenase [EC:1.1.1.30] | (RefSeq) uncharacterized protein	Synthesis and degradation of ketone bodies (ko00072);; Butanoate metabolism (ko00650)	[QR]	Secondary metabolites biosynthesis, transport and catabolism;; General function prediction only	short chain dehydrogenase	--	Q	Secondary metabolites biosynthesis, transport and catabolism	D-beta-hydroxybutyrate dehydrogenase, mitochondrial [Aphis gossypii]	biological process: multicellular organismal process (GO:0032501);; biological process: developmental process (GO:0032502);; biological process: metabolic process (GO:0008152);; biological process: cellular process (GO:0009987);; biological process: biological regulation (GO:0065007)
NewGene_7384	--	1.66902	312	0.849932	144	0.825096	149	0.684811	118	0.709473	105	0.597747	62	0.00263117	-1.01704	down	--	--	--	--	--	--	--	--	--	--	--	--	--
gene-LOC114121610	LOC114121610	0.990278	103	1.62164	153	2.61004	262	2.82742	271	3.22207	323	3.03953	276	0.00810344	0.809757	up	--	--	Molecular Function: molecular_function (GO:0003674);; Molecular Function: catalytic activity (GO:0003824);; Cellular Component: cellular_component (GO:0005575);; Cellular Component: intracellular (GO:0005622);; Cellular Component: obsolete cell (GO:0005623);; Cellular Component: cytoplasm (GO:0005737);; Cellular Component: endoplasmic reticulum (GO:0005783);; Biological Process: cellular protein …	K20027|0.0e+00|ags:114121610|K20027 palmitoyltransferase ZDHHC1/11 [EC:2.3.1.225] | (RefSeq) probable palmitoyltransferase ZDHHC11	--	[R]	General function prediction only	DHHC palmitoyltransferase	Putative ZDHHC-type palmitoyltransferase 1 OS=Dictyostelium discoideum OX=44689 GN=DDB_G0276997 PE=3 SV=3	I	Lipid transport and metabolism	probable palmitoyltransferase ZDHHC11 [Aphis gossypii]	molecular function: catalytic activity (GO:0003824);; cellular component: intracellular (GO:0005622);; cellular component: cellular anatomical entity (GO:0110165);; biological process: metabolic process (GO:0008152);; biological process: cellular process (GO:0009987)
gene-LOC114122016	LOC114122016	3.49184	266	5.14953	355	5.22916	385	8.26557	580	7.38688	544	6.84473	456	0.000256636	0.710426	up	[M]	Cell wall/membrane/envelope biogenesis	Molecular Function: molecular_function (GO:0003674);; Molecular Function: catalytic activity (GO:0003824);; Molecular Function: protein kinase activity (GO:0004672);; Molecular Function: protein serine/threonine kinase activity (GO:0004674);; Molecular Function: ATP binding (GO:0005524);; Cellular Component: cellular_component (GO:0005575);; Cellular Component: intracellular (GO:0005622);; Cellul…	K16311|0.0e+00|ags:114122016|K16311 serine/threonine-protein kinase SIK2 [EC:2.7.11.1] | (RefSeq) serine/threonine-protein kinase SIK2-like	--	[R]	General function prediction only	Protein kinase domain	Serine/threonine-protein kinase par-1 OS=Caenorhabditis briggsae OX=6238 GN=par-1 PE=3 SV=1	T	Signal transduction mechanisms	serine/threonine-protein kinase SIK2-like [Aphis gossypii]	molecular function: catalytic activity (GO:0003824);; biological process: metabolic process (GO:0008152);; biological process: cellular process (GO:0009987);; molecular function: binding (GO:0005488);; cellular component: intracellular (GO:0005622);; cellular component: cellular anatomical entity (GO:0110165);; biological process: response to stimulus (GO:0050896);; biological process: biological…
gene-LOC114133081	LOC114133081	0.252899	15	0.350753	19	0.548801	31	0.704354	38	1.21964	69	0.711117	36	0.0174792	1.19407	up	--	--	Cellular Component: integral component of membrane (GO:0016021);;	--	--	--	--	--	--	--	--	uncharacterized protein LOC114133081 [Aphis gossypii]	cellular component: cellular anatomical entity (GO:0110165)
gene-LOC114125598	LOC114125598	7.56706	480	5.45056	313	4.76928	293	3.59593	211	3.94727	243	3.72141	207	0.0036504	-0.640517	down	[G]	Carbohydrate transport and metabolism	Molecular Function: acetyl-CoA transmembrane transporter activity (GO:0008521);; Cellular Component: integral component of membrane (GO:0016021);;	K03372|9.6e-298|ags:114125598|K03372 MFS transporter, PAT family, solute carrier family 33 (acetyl-CoA transportor), member 1 [EC:2.3.1.-] | (RefSeq) acetyl-coenzyme A transporter 1-like	Glycosphingolipid biosynthesis - ganglio series (ko00604)	[P]	Inorganic ion transport and metabolism	Acetyl-coenzyme A transporter 1	--	P	Inorganic ion transport and metabolism	acetyl-coenzyme A transporter 1-like [Aphis gossypii]	molecular function: transporter activity (GO:0005215);; biological process: cellular process (GO:0009987);; biological process: localization (GO:0051179);; cellular component: cellular anatomical entity (GO:0110165)
gene-LOC114123809	LOC114123809	17.6757	469	18.3802	442	9.41958	242	9.94935	244	8.01596	206	8.69475	202	0.00279393	-0.753177	down	--	--	--	--	--	--	--	C2H2-type zinc finger	--	B	Chromatin structure and dynamics	oocyte zinc finger protein XlCOF28-like [Aphis gossypii]	--
NewGene_7504	--	1.79436	79	1.32309	53	1.275	55	2.5053	102	2.89207	123	2.0874	80	0.0138631	0.773107	up	--	--	--	--	--	--	--	--	--	--	--	--	--
gene-LOC114131161	LOC114131161	10.2565	491	10.575	459	12.8238	594	16.0382	709	17.0562	790	18.232	763	0.000138393	0.622366	up	--	--	Molecular Function: protein binding (GO:0005515);; Biological Process: signal transduction (GO:0007165);;	--	--	[W]	Extracellular structures	SAM domain (Sterile alpha motif)	NAD(+) hydrolase sarm1 OS=Drosophila melanogaster OX=7227 GN=Sarm PE=1 SV=1	W	Extracellular structures	sterile alpha and TIR motif-containing protein 1-like isoform X1 [Aphis gossypii]	molecular function: binding (GO:0005488);; biological process: cellular process (GO:0009987);; biological process: biological regulation (GO:0065007)
gene-LOC114125516	LOC114125516	3.84993	138	2.83329	92	4.47704	155	4.7027	155	6.00134	207	6.25783	197	0.0218811	0.615871	up	--	--	Cellular Component: integral component of membrane (GO:0016021);;	K06774|3.1e-110|api:100164949|K06774 neurotrimin | (RefSeq) lachesin isoform X2	--	[T]	Signal transduction mechanisms	Immunoglobulin domain	--	T	Signal transduction mechanisms	limbic system-associated membrane protein-like isoform X1 [Aphis gossypii]	cellular component: cellular anatomical entity (GO:0110165)
gene-LOC114120121	LOC114120121	16.2096	954	8.2063	438	7.74197	441	7.64222	417	6.02812	344	4.68084	242	0.00422312	-0.797973	down	--	--	Cellular Component: cellular_component (GO:0005575);; Cellular Component: intracellular (GO:0005622);; Cellular Component: obsolete cell (GO:0005623);; Cellular Component: cytoplasm (GO:0005737);; Biological Process: autophagy (GO:0006914);; Biological Process: biological_process (GO:0008150);; Biological Process: metabolic process (GO:0008152);; Biological Process: catabolic process (GO:0009056)…	K23883|3.7e-297|ags:114125710|K23883 ectopic P granules protein 5 | (RefSeq) ectopic P granules protein 5 homolog isoform X1	--	--	--	--	--	S	Function unknown	ectopic P granules protein 5 homolog isoform X1 [Aphis gossypii]	cellular component: intracellular (GO:0005622);; cellular component: cellular anatomical entity (GO:0110165);; biological process: metabolic process (GO:0008152);; biological process: cellular process (GO:0009987)
gene-LOC114129899	LOC114129899	0.206995	9	0.360609	14	0.446102	19	1.54684	61	1.0255	43	1.20178	45	0.000159186	1.88735	up	[Q]	Secondary metabolites biosynthesis, transport and catabolism	--	K13356|3.1e-134|ags:114129902|K13356 alcohol-forming fatty acyl-CoA reductase [EC:1.2.1.84] | (RefSeq) fatty acyl-CoA reductase wat-like	Peroxisome (ko04146)	[I]	Lipid transport and metabolism	Male sterility protein	Fatty acyl-CoA reductase wat OS=Drosophila melanogaster OX=7227 GN=wat PE=1 SV=1	I	Lipid transport and metabolism	fatty acyl-CoA reductase 1-like, partial [Aphis gossypii]	--
gene-LOC114133045	LOC114133045	4.48729	214	2.8551	124	3.46182	160	1.69405	75	2.27071	105	1.72543	72	0.00160602	-0.909574	down	--	--	--	K09228|9.9e-56|xla:108719648|K09228 KRAB domain-containing zinc finger protein | (RefSeq) uncharacterized LOC108719648	Herpes simplex virus 1 infection (ko05168)	--	--	DDE superfamily endonuclease	--	L	Replication, recombination and repair	protein ALP1-like [Aphis gossypii]	--
gene-LOC114122093	LOC114122093	0.233933	29	0.88296	98	0.76387	91	1.25323	142	1.35639	161	0.806384	87	0.0376798	0.87816	up	--	--	Molecular Function: protein binding (GO:0005515);;	K08130|1.7e-07|aam:106493872|K08130 tsukushi (leucine-rich repeat-containing protein 54) | (RefSeq) TSKU; tsukushi, small leucine rich proteoglycan	--	--	--	Leucine rich repeat	--	S	Function unknown	chaoptin [Aphis gossypii]	molecular function: binding (GO:0005488)
gene-LOC114123027	LOC114123027	31.3925	2197	40.2023	2549	29.6215	2006	59.302	3833	44.0471	2985	58.1596	3563	1.01e-05	0.689808	up	[O]	Posttranslational modification, protein turnover, chaperones	Biological Process: regulation of immune system process (GO:0002682);; Biological Process: negative regulation of immune system process (GO:0002683);; Molecular Function: molecular_function (GO:0003674);; Molecular Function: enzyme inhibitor activity (GO:0004857);; Molecular Function: endopeptidase inhibitor activity (GO:0004866);; Molecular Function: serine-type endopeptidase inhibitor activity …	K23425|1.9e-38|eai:106842843|K23425 leukocyte elastase inhibitor | (RefSeq) SERPINB1; serpin family B member 1	--	[V]	Defense mechanisms	Serpin (serine protease inhibitor)	Serine protease inhibitor 28Dc OS=Drosophila melanogaster OX=7227 GN=Spn28Dc PE=2 SV=2	V	Defense mechanisms	leukocyte elastase inhibitor-like isoform X1 [Aphis gossypii]	biological process: biological regulation (GO:0065007);; molecular function: molecular function regulator (GO:0098772);; cellular component: cellular anatomical entity (GO:0110165);; biological process: response to stimulus (GO:0050896)
gene-LOC114132791	LOC114132791	0.662288	59	0.70217	57	0.604185	52	0.831582	69	1.06023	92	1.15356	90	0.0433203	0.653765	up	--	--	Biological Process: cell morphogenesis (GO:0000902);; Biological Process: cell morphogenesis involved in differentiation (GO:0000904);; Molecular Function: transcription regulatory region sequence-specific DNA binding (GO:0000976);; Molecular Function: RNA polymerase II transcription regulatory region sequence-specific DNA binding (GO:0000977);; Molecular Function: DNA-binding transcription facto…	K21598|1.1e-287|ags:114132791|K21598 chorion-specific transcription factor GCM | (RefSeq) transcription factor glial cells missing-like	--	--	--	GCM motif protein	Transcription factor glial cells missing OS=Drosophila melanogaster OX=7227 GN=gcm PE=1 SV=2	K	Transcription	transcription factor glial cells missing-like [Aphis gossypii]	biological process: developmental process (GO:0032502);; molecular function: binding (GO:0005488);; molecular function: transcription regulator activity (GO:0140110);; biological process: biological regulation (GO:0065007);; biological process: cellular process (GO:0009987);; biological process: multicellular organismal process (GO:0032501);; biological process: immune system process (GO:0002376)…
gene-LOC114132194	LOC114132194	25.989	1801	12.7652	802	12.9491	869	10.2724	658	10.0155	672	10.8772	660	0.00366131	-0.717051	down	[O]	Posttranslational modification, protein turnover, chaperones	Molecular Function: molecular_function (GO:0003674);; Molecular Function: binding (GO:0005488);; Molecular Function: protein binding (GO:0005515);; Cellular Component: cellular_component (GO:0005575);; Cellular Component: extracellular region (GO:0005576);; Cellular Component: extracellular space (GO:0005615);; Cellular Component: obsolete cell (GO:0005623);; Biological Process: proteolysis (GO:0…	K01363|2.8e-38|hmg:100197952|K01363 cathepsin B [EC:3.4.22.1] | (RefSeq) cathepsin B-like	Autophagy - animal (ko04140);; Lysosome (ko04142)	[R]	General function prediction only	Papain family cysteine protease	Uncharacterized peptidase C1-like protein F26E4.3 OS=Caenorhabditis elegans OX=6239 GN=F26E4.3 PE=1 SV=3	S	Function unknown	uncharacterized peptidase C1-like protein F26E4.3 [Aphis gossypii]	molecular function: binding (GO:0005488);; cellular component: cellular anatomical entity (GO:0110165);; biological process: metabolic process (GO:0008152);; biological process: cellular process (GO:0009987);; biological process: biological adhesion (GO:0022610);; biological process: localization (GO:0051179);; molecular function: catalytic activity (GO:0003824);; biological process: biological r…
gene-LOC114122156	LOC114122156	144.357	2683	188.117	3168	202.172	3637	97.0579	1667	101.904	1834	140.344	2284	0.000559574	-0.637294	down	--	--	--	--	--	--	--	--	--	--	--	vitelline membrane protein Vm26Ab-like [Aphis gossypii]	--
gene-LOC114127532	LOC114127532	7.99506	183	11.1747	231	11.7045	258	15.1936	320	17.3181	382	16.3681	327	0.00115687	0.679376	up	--	--	Molecular Function: hormone activity (GO:0005179);; Cellular Component: extracellular region (GO:0005576);;	K04526|2.0e-65|ags:114127532|K04526 insulin | (RefSeq) bombyxin C-1-like	FoxO signaling pathway (ko04068);; Autophagy - animal (ko04140);; mTOR signaling pathway (ko04150);; Longevity regulating pathway - multiple species (ko04213)	--	--	Insulin/IGF/Relaxin family	--	O	Posttranslational modification, protein turnover, chaperones	bombyxin C-1-like [Aphis gossypii]	molecular function: binding (GO:0005488);; molecular function: molecular function regulator (GO:0098772);; biological process: cellular process (GO:0009987);; biological process: signaling (GO:0023052);; biological process: response to stimulus (GO:0050896);; biological process: biological regulation (GO:0065007);; cellular component: cellular anatomical entity (GO:0110165)
gene-LOC114126671	LOC114126671	9.13151	293	6.76544	197	130.38	4041	8.79872	261	7.86503	244	7.26593	204	0.0308364	-2.61882	down	--	--	Molecular Function: structural constituent of cuticle (GO:0042302);;	--	--	--	--	Insect cuticle protein	Cuticle protein 19.8 OS=Locusta migratoria OX=7004 PE=1 SV=1	--	--	cuticle protein 7-like [Aphis gossypii]	molecular function: structural molecule activity (GO:0005198)
gene-LOC114122743	LOC114122743	1.36017	131	1.68442	147	2.28512	312	3.2951	423	3.35523	433	2.91817	331	0.000345513	1.06727	up	[E]	Amino acid transport and metabolism	Molecular Function: aminopeptidase activity (GO:0004177);; Molecular Function: serine-type peptidase activity (GO:0008236);; Cellular Component: integral component of membrane (GO:0016021);;	K23014|0.0e+00|ags:114122743|K23014 inactive dipeptidyl peptidase 10 | (RefSeq) prolyl endopeptidase FAP isoform X1	--	[O]	Posttranslational modification, protein turnover, chaperones	Dipeptidyl peptidase IV (DPP IV) N-terminal region	Venom dipeptidyl peptidase 4 OS=Vespula vulgaris OX=7454 PE=1 SV=1	O	Posttranslational modification, protein turnover, chaperones	prolyl endopeptidase FAP isoform X1 [Aphis gossypii]	molecular function: catalytic activity (GO:0003824);; biological process: metabolic process (GO:0008152);; cellular component: cellular anatomical entity (GO:0110165)
gene-LOC114132909	LOC114132909	1.54439	114	1.51523	101	1.43695	102	0.615471	42	0.99052	71	0.581354	38	0.00255066	-1.00685	down	[IR]	Lipid transport and metabolism;; General function prediction only	Molecular Function: oxidoreductase activity, acting on CH-OH group of donors (GO:0016614);; Molecular Function: flavin adenine dinucleotide binding (GO:0050660);;	K00108|7.6e-123|bmor:101741114|K00108 choline dehydrogenase [EC:1.1.99.1] | (RefSeq) glucose dehydrogenase [FAD, quinone]-like	Glycine, serine and threonine metabolism (ko00260)	[R]	General function prediction only	GMC oxidoreductase	Glucose dehydrogenase [FAD, quinone] OS=Drosophila melanogaster OX=7227 GN=Gld PE=3 SV=3	E	Amino acid transport and metabolism	glucose dehydrogenase [FAD, quinone]-like [Aphis gossypii]	molecular function: catalytic activity (GO:0003824);; biological process: metabolic process (GO:0008152);; molecular function: binding (GO:0005488)
gene-LOC114129740	LOC114129740	131.022	8078	128.432	7174	119.527	7133	65.9021	3754	57.0091	3404	66.0794	3567	7.82e-19	-0.989246	down	--	--	Biological Process: proteolysis (GO:0006508);; Molecular Function: peptidase activity (GO:0008233);;	K01369|2.4e-262|ags:114129740|K01369 legumain [EC:3.4.22.34] | (RefSeq) hemoglobinase-like	Lysosome (ko04142)	[O]	Posttranslational modification, protein turnover, chaperones	Peptidase C13 family	--	O	Posttranslational modification, protein turnover, chaperones	hemoglobinase-like [Aphis gossypii]	biological process: metabolic process (GO:0008152);; molecular function: catalytic activity (GO:0003824)
gene-LOC114130016	LOC114130016	1.64867	28	4.55007	70	2.78056	46	10.1619	160	4.81709	80	3.04488	46	0.0327872	1.02073	up	--	--	Cellular Component: cellular_component (GO:0005575);; Cellular Component: intracellular (GO:0005622);; Cellular Component: obsolete cell (GO:0005623);; Cellular Component: cytoplasm (GO:0005737);; Cellular Component: mitochondrion (GO:0005739);; Biological Process: biological_process (GO:0008150);; Biological Process: regulation of metabolic process (GO:0019222);; Biological Process: regulation o…	K17778|8.5e-09|dya:Dyak_GE13683|K17778 mitochondrial import inner membrane translocase subunit TIM10 | (RefSeq) uncharacterized protein	--	--	--	Domain of unknown function (DUF4748)	--	S	Function unknown	uncharacterized protein LOC114130016 [Aphis gossypii]	cellular component: intracellular (GO:0005622);; cellular component: cellular anatomical entity (GO:0110165);; biological process: biological regulation (GO:0065007)
gene-LOC114123850	LOC114123850	3.90209	274	2.2273	142	2.89323	197	1.63559	107	1.22437	84	1.95198	120	0.00226791	-0.892092	down	--	--	Molecular Function: structural constituent of cuticle (GO:0042302);;	--	--	--	--	Insect cuticle protein	--	S	Function unknown	transcription factor SPT20 homolog [Aphis gossypii]	molecular function: structural molecule activity (GO:0005198)
gene-LOC114124666	LOC114124666	1.48411	55	1.48886	50	1.45041	52	2.13734	73	3.52821	127	2.68269	87	0.00523123	0.938817	up	--	--	Molecular Function: molecular_function (GO:0003674);; Molecular Function: nucleic acid binding (GO:0003676);; Molecular Function: DNA binding (GO:0003677);; Molecular Function: chromatin binding (GO:0003682);; Molecular Function: catalytic activity (GO:0003824);; Molecular Function: enoyl-CoA hydratase activity (GO:0004300);; Molecular Function: binding (GO:0005488);; Molecular Function: protein …	K00653|4.1e-48|dnx:107165507|K00653 chromodomain protein Y [EC:2.3.1.48] | (RefSeq) uncharacterized protein LOC107165507	--	--	--	--	--	I	Lipid transport and metabolism	uncharacterized protein LOC114124666 [Aphis gossypii]	molecular function: binding (GO:0005488);; molecular function: catalytic activity (GO:0003824);; cellular component: intracellular (GO:0005622);; cellular component: cellular anatomical entity (GO:0110165);; biological process: metabolic process (GO:0008152);; biological process: cellular process (GO:0009987)
gene-LOC114131185	LOC114131185	23.7928	1796	22.1913	1518	23.2057	1696	39.6312	2762	37.0308	2693	37.1955	2458	5.27e-11	0.729033	up	--	--	Molecular Function: protein binding (GO:0005515);;	--	--	[W]	Extracellular structures	SAM domain (Sterile alpha motif)	NAD(+) hydrolase sarm1 OS=Drosophila melanogaster OX=7227 GN=Sarm PE=1 SV=1	W	Extracellular structures	sterile alpha and TIR motif-containing protein 1-like isoform X1 [Aphis gossypii]	molecular function: binding (GO:0005488)
gene-LOC114120412	LOC114120412	274.372	4027	485.899	6470	361.558	5143	658.306	8253	602.396	8583	959.602	12357	8.76e-06	0.976595	up	--	--	--	--	--	--	--	--	--	--	--	uncharacterized protein LOC114120412 isoform X1 [Aphis gossypii]	--
gene-LOC114128375	LOC114128375	5.69566	364	7.02492	407	3.91236	242	14.2634	818	4.46162	265	9.70921	531	0.0231451	0.738833	up	[F]	Nucleotide transport and metabolism	--	K01239|1.6e-186|ags:114128375|K01239 purine nucleosidase [EC:3.2.2.1] | (RefSeq) probable uridine nucleosidase 1 isoform X1	Purine metabolism (ko00230);; Nicotinate and nicotinamide metabolism (ko00760)	[F]	Nucleotide transport and metabolism	Inosine-uridine preferring nucleoside hydrolase	--	F	Nucleotide transport and metabolism	probable uridine nucleosidase 1 isoform X1 [Aphis gossypii]	--
NewGene_183	--	6.27599	482	6.09707	425	5.84395	434	2.93937	209	3.78555	283	3.58969	241	1.51e-05	-0.799396	down	[T]	Signal transduction mechanisms	Biological Process: reproduction (GO:0000003);; Biological Process: mitotic sister chromatid segregation (GO:0000070);; Biological Process: microtubule cytoskeleton organization (GO:0000226);; Cellular Component: nuclear chromosome (GO:0000228);; Biological Process: mitotic cell cycle (GO:0000278);; Biological Process: nuclear division (GO:0000280);; Biological Process: mitotic cytokinesis (GO:00…	K11479|1.33e-206|dnx:107163489|K11479 aurora kinase B [EC:2.7.11.1] | (RefSeq) aurora kinase C-like	--	[D]	Cell cycle control, cell division, chromosome partitioning	Protein kinase domain	Aurora/IPL1-related protein kinase 2 OS=Caenorhabditis elegans OX=6239 GN=air-2 PE=1 SV=2	D	Cell cycle control, cell division, chromosome partitioning	hypothetical protein AGLY_006278, partial [Aphis glycines]	biological process: reproduction (GO:0000003);; biological process: cellular process (GO:0009987);; cellular component: intracellular (GO:0005622);; cellular component: cellular anatomical entity (GO:0110165);; biological process: reproductive process (GO:0022414);; biological process: developmental process (GO:0032502);; molecular function: catalytic activity (GO:0003824);; biological process: m…
gene-LOC114129016	LOC114129016	2.02074	54	2.38796	58	2.29519	59	3.07526	76	4.38925	113	4.48941	105	0.00780682	0.854718	up	[E]	Amino acid transport and metabolism	Biological Process: amino acid transmembrane transport (GO:0003333);; Molecular Function: molecular_function (GO:0003674);; Molecular Function: transporter activity (GO:0005215);; Molecular Function: organic acid transmembrane transporter activity (GO:0005342);; Cellular Component: cellular_component (GO:0005575);; Cellular Component: obsolete cell (GO:0005623);; Cellular Component: plasma membra…	K13865|2.6e-94|api:100162060|K13865 solute carrier family 7 (cationic amino acid transporter), member 3 | (RefSeq) cationic amino acid transporter 2	--	[E]	Amino acid transport and metabolism	Amino acid permease	--	E	Amino acid transport and metabolism	high affinity cationic amino acid transporter 1-like, partial [Aphis gossypii]	biological process: cellular process (GO:0009987);; biological process: localization (GO:0051179);; molecular function: transporter activity (GO:0005215);; cellular component: cellular anatomical entity (GO:0110165);; biological process: growth (GO:0040007);; biological process: biological regulation (GO:0065007)
NewGene_1942	--	3.75097	86	3.56779	74	3.0628	68	4.97857	105	5.23415	116	6.41168	128	0.0142941	0.691324	up	--	--	--	--	--	--	--	--	--	--	--	--	--
gene-LOC114120358	LOC114120358	0.783212	38	1.10436	48	1.03043	48	0.509472	23	0.431975	20	0.40056	17	0.0161441	-1.09867	down	[G]	Carbohydrate transport and metabolism	Molecular Function: molecular_function (GO:0003674);; Molecular Function: catalytic activity (GO:0003824);; Molecular Function: aldose 1-epimerase activity (GO:0004034);; Biological Process: carbohydrate metabolic process (GO:0005975);; Biological Process: monosaccharide metabolic process (GO:0005996);; Biological Process: glucose metabolic process (GO:0006006);; Biological Process: galactose met…	K01785|9.4e-273|ags:114120358|K01785 aldose 1-epimerase [EC:5.1.3.3] | (RefSeq) aldose 1-epimerase-like	Glycolysis / Gluconeogenesis (ko00010);; Galactose metabolism (ko00052)	[G]	Carbohydrate transport and metabolism	Aldose 1-epimerase	--	G	Carbohydrate transport and metabolism	aldose 1-epimerase-like [Aphis gossypii]	molecular function: catalytic activity (GO:0003824);; biological process: metabolic process (GO:0008152)
gene-LOC114121272	LOC114121272	30.3644	2347	25.174	1763	31.7884	2379	72.3171	5164	40.8325	3056	60.914	4122	1.16e-07	1.00121	up	[C]	Energy production and conversion	Molecular Function: molecular_function (GO:0003674);; Molecular Function: catalytic activity (GO:0003824);; Molecular Function: phosphoenolpyruvate carboxykinase activity (GO:0004611);; Molecular Function: phosphoenolpyruvate carboxykinase (GTP) activity (GO:0004613);; Cellular Component: cellular_component (GO:0005575);; Cellular Component: intracellular (GO:0005622);; Cellular Component: obsole…	K01596|0.0e+00|ags:114121272|K01596 phosphoenolpyruvate carboxykinase (GTP) [EC:4.1.1.32] | (RefSeq) phosphoenolpyruvate carboxykinase [GTP]-like	Glycolysis / Gluconeogenesis (ko00010);; Citrate cycle (TCA cycle) (ko00020);; Pyruvate metabolism (ko00620);; FoxO signaling pathway (ko04068)	[C]	Energy production and conversion	Phosphoenolpyruvate carboxykinase C-terminal P-loop domain	Phosphoenolpyruvate carboxykinase [GTP] OS=Drosophila melanogaster OX=7227 GN=Pepck PE=2 SV=2	C	Energy production and conversion	phosphoenolpyruvate carboxykinase [GTP]-like [Aphis gossypii]	molecular function: catalytic activity (GO:0003824);; cellular component: intracellular (GO:0005622);; cellular component: cellular anatomical entity (GO:0110165);; biological process: metabolic process (GO:0008152)
gene-LOC114126241	LOC114126241	7.92954	342	10.7236	419	13.3943	559	17.3079	689	19.8232	827	17.0658	644	0.000159718	0.772172	up	--	--	Molecular Function: metal ion binding (GO:0046872);;	K23339|4.1e-23|aplc:110981908|K23339 protein yippee-like 5 | (RefSeq) protein yippee-like 5	--	[R]	General function prediction only	Yippee zinc-binding/DNA-binding /Mis18, centromere assembly	Protein yippee-like CG15309 OS=Drosophila melanogaster OX=7227 GN=CG15309 PE=3 SV=1	S	Function unknown	protein yippee-like 1 [Acyrthosiphon pisum]	molecular function: binding (GO:0005488)
gene-LOC114132687	LOC114132687	0.583958	39	3.12126	189	1.91848	124	4.12799	255	3.77184	239	3.68667	216	0.0101189	1.05746	up	--	--	--	--	--	--	--	--	--	--	--	dentin sialophosphoprotein-like isoform X1 [Aphis gossypii]	--
gene-LOC114129567	LOC114129567	1.46467	40	1.16084	29	1.32228	26	2.71753	68	3.93769	77	2.63736	63	0.00127665	1.20198	up	--	--	Molecular Function: transmembrane signaling receptor activity (GO:0004888);; Molecular Function: extracellular ligand-gated ion channel activity (GO:0005230);; Cellular Component: plasma membrane (GO:0005886);; Cellular Component: integral component of membrane (GO:0016021);;	K05273|4.5e-56|ags:114129566|K05273 glutamate receptor, anionic | (RefSeq) glutamate-gated chloride channel-like isoform X1	--	[T]	Signal transduction mechanisms	--	Glutamate-gated chloride channel OS=Drosophila melanogaster OX=7227 GN=GluClalpha PE=1 SV=2	P	Inorganic ion transport and metabolism	uncharacterized protein LOC114129567 isoform X1 [Aphis gossypii]	molecular function: molecular transducer activity (GO:0060089);; molecular function: transporter activity (GO:0005215);; biological process: cellular process (GO:0009987);; biological process: localization (GO:0051179);; cellular component: cellular anatomical entity (GO:0110165)
gene-LOC114123764	LOC114123764	1.27815	167	1.83065	217	2.41421	306	2.64053	319	3.29765	417	2.8122	322	0.00642064	0.678642	up	--	--	Cellular Component: integral component of membrane (GO:0016021);;	K14616|1.0e-38|aplc:110988554|K14616 cubilin | (RefSeq) cubilin-like isoform X1	--	[H]	Coenzyme transport and metabolism	CUB domain	--	H	Coenzyme transport and metabolism	tolloid-like protein 1 [Aphis gossypii]	cellular component: cellular anatomical entity (GO:0110165)
gene-LOC114130785	LOC114130785	8.19791	577	6.36815	406	6.31708	430	4.88192	318	4.2214	288	4.61314	284	0.00109866	-0.5928	down	--	--	--	--	--	--	--	--	--	S	Function unknown	uncharacterized protein LOC114130785 [Aphis gossypii]	--
gene-LOC114122187	LOC114122187	1.71456	51	1.61805	44	1.7255	50	0.636473	18	1.25605	37	0.594743	16	0.0401007	-0.969594	down	--	--	--	--	--	--	--	--	--	L	Replication, recombination and repair	uncharacterized protein LOC114122187 [Aphis gossypii]	--
gene-LOC114121691	LOC114121691	3.70873	123	4.18201	126	4.72086	151	6.28501	192	6.08624	195	6.52938	189	0.00784763	0.594793	up	--	--	Cellular Component: extracellular region (GO:0005576);;	--	--	--	--	--	--	S	Function unknown	uncharacterized protein LOC114121691 [Aphis gossypii]	cellular component: cellular anatomical entity (GO:0110165)
gene-LOC114120773	LOC114120773	490.005	32686	679.304	41056	593.375	38312	172.234	10615	189.93	12268	322.885	18856	7.64e-10	-1.34001	down	--	--	--	--	--	--	--	--	--	S	Function unknown	BCL-6 corepressor-like protein 1 [Aphis gossypii]	--
gene-LOC114127716	LOC114127716	0.703846	23	0.516961	16	32.4976	1027	1.39596	44	0.76389	25	1.62779	47	0.0487566	-3.12756	down	--	--	--	--	--	--	--	--	Flightin OS=Drosophila melanogaster OX=7227 GN=fln PE=2 SV=1	--	--	flightin isoform X1 [Aphis gossypii]	--
gene-LOC114127232	LOC114127232	3.50615	299	5.64726	436	2.33146	193	6.82922	538	4.05897	335	6.87244	513	0.0259322	0.647996	up	[G]	Carbohydrate transport and metabolism	Cellular Component: integral component of membrane (GO:0016021);; Molecular Function: transmembrane transporter activity (GO:0022857);; Biological Process: transmembrane transport (GO:0055085);;	K14258|5.6e-23|nvl:108569636|K14258 facilitated trehalose transporter | (RefSeq) facilitated trehalose transporter Tret1-2 homolog	--	--	--	Sugar (and other) transporter	--	U	Intracellular trafficking, secretion, and vesicular transport	solute carrier family 2, facilitated glucose transporter member 8-like [Aphis gossypii]	cellular component: cellular anatomical entity (GO:0110165);; molecular function: transporter activity (GO:0005215);; biological process: cellular process (GO:0009987);; biological process: localization (GO:0051179)
gene-LOC114124203	LOC114124203	8.5087	246	13.6112	356	10.6551	298	6.20983	166	7.29253	204	6.69541	169	0.00286113	-0.677566	down	--	--	--	K23284|1.2e-92|ags:114124203|K23284 C1q-related factor | (RefSeq) uncharacterized protein LOC114124203	--	--	--	C1q domain	--	S	Function unknown	uncharacterized protein LOC114124203 [Aphis gossypii]	--
gene-LOC114127055	LOC114127055	5.03323	181	6.19182	203	7.47321	257	9.64788	322	11.171	385	10.0312	319	0.000382149	0.743844	up	--	--	--	K18595|2.7e-115|dnx:107165422|K18595 echinoderm microtubule-associated protein-like 1/2 | (RefSeq) echinoderm microtubule-associated protein-like 2 isoform X1	--	--	--	--	--	S	Function unknown	uncharacterized protein LOC114127055 isoform X6 [Aphis gossypii]	--
gene-LOC114123447	LOC114123447	5.20123	226	9.53197	337	6.65283	292	11.2116	431	10.6161	408	10.9629	401	0.00343515	0.599063	up	--	--	--	K05760|1.0e-11|hcq:109522504|K05760 paxillin | (RefSeq) proteoglycan 4-like isoform X1	VEGF signaling pathway (ko04370);; Focal adhesion (ko04510);; Regulation of actin cytoskeleton (ko04810)	--	--	Paxillin family	--	--	--	paxillin-like isoform X3 [Aphis gossypii]	--
gene-LOC114123560	LOC114123560	0.888619	222	1.33932	303	1.63539	395	2.18149	503	2.33206	564	2.01536	441	0.000604149	0.772255	up	--	--	--	K14972|0.0e+00|ags:114123560|K14972 PAX-interacting protein 1 | (RefSeq) homeobox protein prospero-like	--	--	--	--	--	--	--	homeobox protein prospero-like [Aphis gossypii]	--
gene-LOC114120866	LOC114120866	1.29712	108	1.71443	122	2.63121	203	3.95698	278	3.56747	293	2.20737	169	0.00489114	0.825446	up	[X]	Mobilome: prophages, transposons	Molecular Function: GABA-A receptor activity (GO:0004890);; Molecular Function: extracellular ligand-gated ion channel activity (GO:0005230);; Cellular Component: plasma membrane (GO:0005886);; Cellular Component: integral component of membrane (GO:0016021);;	K05181|2.4e-304|ags:114120866|K05181 gamma-aminobutyric acid receptor subunit beta | (RefSeq) gamma-aminobutyric acid receptor subunit beta-like isoform X1	Neuroactive ligand-receptor interaction (ko04080)	[T]	Signal transduction mechanisms	Neurotransmitter-gated ion-channel ligand binding domain	Gamma-aminobutyric acid receptor subunit beta OS=Musca domestica OX=7370 GN=Rdl PE=1 SV=2	T	Signal transduction mechanisms	gamma-aminobutyric acid receptor subunit beta-like isoform X2 [Aphis gossypii]	molecular function: molecular transducer activity (GO:0060089);; molecular function: transporter activity (GO:0005215);; biological process: cellular process (GO:0009987);; biological process: localization (GO:0051179);; cellular component: cellular anatomical entity (GO:0110165)
gene-LOC114122033	LOC114122033	1.37778	376	1.19983	297	2.37349	627	2.43461	613	3.75517	862	2.43309	581	0.00450638	0.726012	up	--	--	Molecular Function: calcium ion binding (GO:0005509);; Molecular Function: phospholipid binding (GO:0005543);; Biological Process: chemical synaptic transmission (GO:0007268);; Molecular Function: diacylglycerol binding (GO:0019992);; Biological Process: intracellular signal transduction (GO:0035556);; Cellular Component: synapse (GO:0045202);;	K15293|0.0e+00|ags:114122033|K15293 protein unc-13 A/B/C | (RefSeq) protein unc-13 homolog B isoform X1	--	[TU]	Signal transduction mechanisms;; Intracellular trafficking, secretion, and vesicular transport	Munc13 (mammalian uncoordinated) homology domain	Phorbol ester/diacylglycerol-binding protein unc-13 OS=Caenorhabditis elegans OX=6239 GN=unc-13 PE=1 SV=4	--	--	protein unc-13 homolog B isoform X2 [Aphis gossypii]	molecular function: binding (GO:0005488);; biological process: cellular process (GO:0009987);; biological process: signaling (GO:0023052);; biological process: response to stimulus (GO:0050896);; biological process: biological regulation (GO:0065007);; cellular component: cellular anatomical entity (GO:0110165)
gene-LOC114125324	LOC114125324	0.522164	36	0.601046	38	0.922759	62	0.99503	64	1.62085	108	1.11455	68	0.0228751	0.88198	up	--	--	Biological Process: regionalization (GO:0003002);; Molecular Function: DNA binding (GO:0003677);; Cellular Component: cellular_component (GO:0005575);; Cellular Component: intracellular (GO:0005622);; Cellular Component: obsolete cell (GO:0005623);; Cellular Component: nucleus (GO:0005634);; Biological Process: multicellular organism development (GO:0007275);; Biological Process: blastoderm segme…	K09302|3.8e-214|ags:114125324|K09302 homeobox protein HoxA/B2 | (RefSeq) homeotic protein proboscipedia-like	--	[R]	General function prediction only	Homeodomain	Homeotic protein proboscipedia OS=Drosophila melanogaster OX=7227 GN=pb PE=2 SV=2	K	Transcription	homeotic protein proboscipedia-like, partial [Aphis gossypii]	biological process: multicellular organismal process (GO:0032501);; biological process: developmental process (GO:0032502);; molecular function: binding (GO:0005488);; cellular component: intracellular (GO:0005622);; cellular component: cellular anatomical entity (GO:0110165)
gene-LOC114131160	LOC114131160	7.45902	638	5.7375	445	6.69642	556	13.4364	1063	10.684	886	12.0454	902	5.93e-08	0.871682	up	--	--	Molecular Function: protein binding (GO:0005515);; Biological Process: signal transduction (GO:0007165);;	--	--	[W]	Extracellular structures	SAM domain (Sterile alpha motif)	NAD(+) hydrolase sarm1 OS=Drosophila melanogaster OX=7227 GN=Sarm PE=1 SV=1	W	Extracellular structures	sterile alpha and TIR motif-containing protein 1-like isoform X1 [Aphis gossypii]	molecular function: binding (GO:0005488);; biological process: cellular process (GO:0009987);; biological process: biological regulation (GO:0065007)
gene-LOC114124694	LOC114124694	10.1102	616	15.4538	853	18.6534	1100	21.6768	1220	26.1928	1545	19.2701	1028	0.0043024	0.617851	up	--	--	Cellular Component: cellular_component (GO:0005575);; Cellular Component: intracellular (GO:0005622);; Cellular Component: obsolete cell (GO:0005623);; Cellular Component: cytoplasm (GO:0005737);; Cellular Component: mitochondrion (GO:0005739);; Biological Process: transport (GO:0006810);; Biological Process: mitochondrial transport (GO:0006839);; Biological Process: biological_process (GO:000815…	K23845|0.0e+00|ags:114124694|K23845 KIF-binding protein | (RefSeq) protein KBP homolog	--	--	--	KIF-1 binding protein C terminal	--	S	Function unknown	protein KBP homolog [Aphis gossypii]	cellular component: intracellular (GO:0005622);; cellular component: cellular anatomical entity (GO:0110165);; biological process: localization (GO:0051179)
gene-LOC114128239	LOC114128239	230.768	8424	257.283	8509	252.468	8920	419.276	14139	322.4	11395	388.393	12411	4e-07	0.622307	up	--	--	--	--	--	--	--	--	--	--	--	uncharacterized protein LOC114128239 [Aphis gossypii]	--
gene-LOC114131094	LOC114131094	2.14373	76	2.99364	96	3.16761	108	4.13887	135	4.59947	157	3.68356	114	0.0297166	0.596028	up	--	--	Molecular Function: DNA-binding transcription factor activity, RNA polymerase II-specific (GO:0000981);; Biological Process: morphogenesis of an epithelium (GO:0002009);; Biological Process: instar larval or pupal development (GO:0002165);; Molecular Function: molecular_function (GO:0003674);; Molecular Function: nucleic acid binding (GO:0003676);; Molecular Function: DNA binding (GO:0003677);; M…	K09198|8.3e-51|api:100167763|K09198 transcription factor Sp8 | (RefSeq) transcription factor Sp9 isoform X1	--	[R]	General function prediction only	--	--	K	Transcription	ras-interacting protein RIP3-like [Aphis gossypii]	molecular function: transcription regulator activity (GO:0140110);; biological process: biological regulation (GO:0065007);; biological process: developmental process (GO:0032502);; biological process: multicellular organismal process (GO:0032501);; molecular function: binding (GO:0005488);; cellular component: intracellular (GO:0005622);; cellular component: cellular anatomical entity (GO:011016…
NewGene_7383	--	3.14284	644	1.62158	308	1.77525	357	1.07048	208	1.26554	233	0.75645	136	5.29e-05	-1.11144	down	--	--	--	--	--	--	--	--	--	--	--	--	--
gene-LOC114122985	LOC114122985	1.88228	400	2.50796	478	3.03742	620	3.96628	776	3.91002	800	3.26787	606	0.0019341	0.601428	up	[F]	Nucleotide transport and metabolism	Molecular Function: guanyl-nucleotide exchange factor activity (GO:0005085);; Biological Process: small GTPase mediated signal transduction (GO:0007264);; Biological Process: regulation of Rho protein signal transduction (GO:0035023);;	K12326|3.8e-291|phyp:113537185|K12326 Ras-specific guanine nucleotide-releasing factor 2 | (RefSeq) ras-specific guanine nucleotide-releasing factor 2 isoform X1	MAPK signaling pathway (ko04010)	[T]	Signal transduction mechanisms	RasGEF domain	Ras guanine nucleotide exchange factor Y OS=Dictyostelium discoideum OX=44689 GN=gefY PE=1 SV=2	T	Signal transduction mechanisms	ras-specific guanine nucleotide-releasing factor 1-like isoform X1 [Aphis gossypii]	molecular function: binding (GO:0005488);; molecular function: molecular function regulator (GO:0098772);; biological process: biological regulation (GO:0065007);; biological process: cellular process (GO:0009987);; biological process: signaling (GO:0023052);; biological process: response to stimulus (GO:0050896)
gene-LOC114124339	LOC114124339	8.33926	299	9.1333	297	6.89691	240	5.58342	185	4.44586	155	5.42453	171	0.00209325	-0.639721	down	--	--	Molecular Function: molecular_function (GO:0003674);; Molecular Function: catalytic activity (GO:0003824);; Cellular Component: cellular_component (GO:0005575);; Cellular Component: intracellular (GO:0005622);; Cellular Component: obsolete cell (GO:0005623);; Cellular Component: cytoplasm (GO:0005737);; Cellular Component: vacuole (GO:0005773);; Biological Process: organic acid metabolic process …	K01307|2.0e-173|ags:114124339|K01307 gamma-glutamyl hydrolase [EC:3.4.19.9] | (RefSeq) gamma-glutamyl hydrolase A-like	Folate biosynthesis (ko00790)	[H]	Coenzyme transport and metabolism	Peptidase C26	--	H	Coenzyme transport and metabolism	gamma-glutamyl hydrolase A-like [Aphis gossypii]	molecular function: catalytic activity (GO:0003824);; cellular component: intracellular (GO:0005622);; cellular component: cellular anatomical entity (GO:0110165);; biological process: metabolic process (GO:0008152);; biological process: cellular process (GO:0009987)
gene-LOC114125865	LOC114125865	1.96622	73	3.84888	130	4.55985	164	5.39989	185	4.52605	163	6.02506	196	0.0433787	0.633221	up	--	--	--	--	--	--	--	--	--	--	--	AF4/FMR2 family member 4-like, partial [Aphis gossypii]	--
gene-LOC114131104	LOC114131104	20.662	709	25.7478	804	24.0731	794	15.4606	491	10.1231	337	11.0611	329	3.85e-07	-0.935102	down	[F]	Nucleotide transport and metabolism	Molecular Function: molecular_function (GO:0003674);; Molecular Function: catalytic activity (GO:0003824);; Molecular Function: dCMP deaminase activity (GO:0004132);; Cellular Component: cellular_component (GO:0005575);; Cellular Component: intracellular (GO:0005622);; Cellular Component: obsolete cell (GO:0005623);; Cellular Component: cytoplasm (GO:0005737);; Biological Process: nucleobase-cont…	K01493|2.6e-130|ags:114131104|K01493 dCMP deaminase [EC:3.5.4.12] | (RefSeq) deoxycytidylate deaminase-like isoform X1	Pyrimidine metabolism (ko00240)	[F]	Nucleotide transport and metabolism	Cytidine and deoxycytidylate deaminase zinc-binding region	Probable deoxycytidylate deaminase OS=Drosophila melanogaster OX=7227 GN=CG6951 PE=2 SV=1	F	Nucleotide transport and metabolism	deoxycytidylate deaminase-like isoform X2 [Aphis gossypii]	molecular function: catalytic activity (GO:0003824);; cellular component: intracellular (GO:0005622);; cellular component: cellular anatomical entity (GO:0110165);; biological process: metabolic process (GO:0008152);; biological process: cellular process (GO:0009987)
gene-LOC114131371	LOC114131371	1.92323	132	2.22168	138	1.69189	113	1.31908	84	1.22294	82	1.22663	74	0.0216156	-0.60772	down	--	--	--	--	--	--	--	--	--	--	--	uncharacterized protein LOC114131371 [Aphis gossypii]	--
NewGene_5684	--	16.4276	1516	6.63552	590	7.90767	708	5.90473	508	4.17986	395	4.28573	332	7.55e-05	-1.10989	down	--	--	--	--	--	--	--	--	--	--	--	--	--
NewGene_4956	--	1.46507	69	1.1057	48	1.89083	87	0.765278	34	0.710142	33	0.943425	38	0.024685	-0.881638	down	--	--	--	--	--	--	--	--	--	--	--	--	--
NewGene_4757	--	6.28703	341	4.16754	205	3.9372	207	2.87231	144	1.69324	89	2.10941	100	7.18e-05	-1.10283	down	--	--	--	K01596|1.63e-15|pbar:105434157|K01596 phosphoenolpyruvate carboxykinase (GTP) [EC:4.1.1.32] | (RefSeq) phosphoenolpyruvate carboxykinase [GTP]-like	Glycolysis / Gluconeogenesis (ko00010);; Citrate cycle (TCA cycle) (ko00020);; Pyruvate metabolism (ko00620);; FoxO signaling pathway (ko04068)	--	--	Integrase zinc binding domain	--	G	Carbohydrate transport and metabolism	Transposon Tf2-11 polyprotein [Araneus ventricosus]	--
gene-LOC114125916	LOC114125916	2052.71	73481	2237.82	72581	2239.28	76307	1237.11	40913	1165.54	40401	1754.21	54975	0.000127937	-0.625086	down	--	--	Molecular Function: structural constituent of cuticle (GO:0042302);;	--	--	--	--	Insect cuticle protein	Larval cuticle protein 16/17 OS=Manduca sexta OX=7130 GN=LCP16/17 PE=2 SV=1	--	--	larval cuticle protein LCP-22-like isoform X1 [Aphis gossypii]	molecular function: structural molecule activity (GO:0005198)
gene-LOC114126677	LOC114126677	2.0705	110	1.82576	88	1.6155	83	2.90625	143	2.18873	113	3.30323	154	0.0235482	0.624144	up	[G]	Carbohydrate transport and metabolism	Biological Process: system process (GO:0003008);; Molecular Function: molecular_function (GO:0003674);; Molecular Function: transporter activity (GO:0005215);; Molecular Function: neurotransmitter transmembrane transporter activity (GO:0005326);; Cellular Component: cellular_component (GO:0005575);; Cellular Component: obsolete cell (GO:0005623);; Cellular Component: plasma membrane (GO:0005886);…	K08202|6.5e-255|ags:114126663|K08202 MFS transporter, OCT family, solute carrier family 22 (organic cation transporter), member 4/5 | (RefSeq) organic cation transporter 1-like	--	[R]	General function prediction only	Sugar (and other) transporter	Carcinine transporter OS=Drosophila melanogaster OX=7227 GN=CarT PE=2 SV=1	S	Function unknown	organic cation transporter 1-like [Aphis gossypii]	biological process: multicellular organismal process (GO:0032501);; molecular function: transporter activity (GO:0005215);; biological process: cellular process (GO:0009987);; biological process: localization (GO:0051179);; cellular component: cellular anatomical entity (GO:0110165);; biological process: behavior (GO:0007610);; biological process: biological regulation (GO:0065007);; biological p…
gene-LOC114123931	LOC114123931	140.878	3793	108.561	2649	143.641	3744	84.0404	2091	68.4968	1786	78.9728	1862	6.83e-07	-0.753687	down	--	--	Biological Process: reproduction (GO:0000003);; Cellular Component: cellular_component (GO:0005575);; Cellular Component: extracellular region (GO:0005576);; Cellular Component: extracellular space (GO:0005615);; Biological Process: biological_process (GO:0008150);; Biological Process: multicellular organismal process (GO:0032501);; Biological Process: multicellular organism reproduction (GO:0032…	K22864|8.7e-46|dnx:107170635|K22864 LisH domain-containing protein ARMC9 | (RefSeq) uncharacterized protein LOC107170635	--	--	--	Serpin (serine protease inhibitor)	--	V	Defense mechanisms	uncharacterized protein LOC114123931 [Aphis gossypii]	biological process: reproduction (GO:0000003);; cellular component: cellular anatomical entity (GO:0110165);; biological process: multicellular organismal process (GO:0032501)
gene-LOC114124743	LOC114124743	5.12339	111	5.21202	103	2.98668	63	6.73343	135	7.36249	155	6.45998	123	0.0256873	0.644372	up	--	--	--	--	--	--	--	--	--	--	--	uncharacterized protein LOC114124743 [Aphis gossypii]	--
gene-LOC114127729	LOC114127729	1.55102	82	1.73184	83	1.08362	56	0.393152	20	0.600057	31	0.95159	44	0.00814206	-1.13169	down	--	--	Molecular Function: molecular_function (GO:0003674);; Molecular Function: catalytic activity (GO:0003824);; Biological Process: cellular protein modification process (GO:0006464);; Biological Process: nitrogen compound metabolic process (GO:0006807);; Biological Process: response to stress (GO:0006950);; Biological Process: biological_process (GO:0008150);; Biological Process: metabolic process (…	K16601|2.4e-298|ags:114127729|K16601 tubulin polyglutamylase TTLL4 [EC:6.-.-.-] | (RefSeq) tubulin polyglutamylase TTLL4-like	--	[O]	Posttranslational modification, protein turnover, chaperones	Tubulin-tyrosine ligase family	Tubulin polyglutamylase ttll-4 OS=Caenorhabditis elegans OX=6239 GN=ttll-4 PE=1 SV=3	O	Posttranslational modification, protein turnover, chaperones	tubulin polyglutamylase TTLL4-like [Aphis gossypii]	molecular function: catalytic activity (GO:0003824);; biological process: metabolic process (GO:0008152);; biological process: cellular process (GO:0009987);; biological process: response to stimulus (GO:0050896)
gene-LOC114131908	LOC114131908	0.569568	49	0.943178	70	1.35613	98	1.35629	107	2.05443	170	1.15279	87	0.0264167	0.798663	up	--	--	Molecular Function: protein binding (GO:0005515);; Cellular Component: cellular_component (GO:0005575);; Cellular Component: obsolete cell (GO:0005623);; Cellular Component: plasma membrane (GO:0005886);; Cellular Component: integral component of plasma membrane (GO:0005887);; Cellular Component: membrane (GO:0016020);; Cellular Component: integral component of membrane (GO:0016021);; Cellular Co…	K20230|8.4e-35|haw:110371644|K20230 kekkon-1 | (RefSeq) immunoglobulin superfamily containing leucine-rich repeat protein-like	MAPK signaling pathway - fly (ko04013)	[R]	General function prediction only	Leucine rich repeat	--	T	Signal transduction mechanisms	leucine-rich repeat-containing protein 24 isoform X1 [Aphis gossypii]	molecular function: binding (GO:0005488);; cellular component: cellular anatomical entity (GO:0110165)
gene-LOC114131273	LOC114131273	1.00225	64	0.883897	51	0.636864	40	0.303439	18	0.489909	31	0.461046	26	0.0297514	-0.970742	down	--	--	--	K14610|2.1e-30|dnx:107169130|K14610 solute carrier family 19 (thiamine transporter), member 2/3 | (RefSeq) uncharacterized protein LOC107169130	--	--	--	Transposase IS4	--	D	Cell cycle control, cell division, chromosome partitioning	piggyBac transposable element-derived protein 4-like [Aphis gossypii]	--
NewGene_4544	--	1.63905	69	1.98034	75	1.81	73	1.35903	52	0.962902	40	0.984332	37	0.0463309	-0.687508	down	--	--	--	K21444|1.04e-26|api:100573744|K21444 poly(rC)-binding protein 3/4 | (RefSeq) poly(rC)-binding protein 3-like	--	--	--	--	--	A	RNA processing and modification	poly(rC)-binding protein 3-like [Aphis craccivora]	--
gene-LOC114132898	LOC114132898	0.539274	55	0.795631	73	0.826132	81	1.34744	126	1.11676	110	0.874224	78	0.0419438	0.641763	up	[T]	Signal transduction mechanisms	Molecular Function: ion channel activity (GO:0005216);; Cellular Component: integral component of membrane (GO:0016021);;	K04950|0.0e+00|ags:114132898|K04950 cyclic nucleotide gated channel alpha 3 | (RefSeq) cyclic nucleotide-gated cation channel subunit A-like	--	[PT]	Inorganic ion transport and metabolism;; Signal transduction mechanisms	Ion transport protein	Cyclic nucleotide-gated cation channel subunit A OS=Drosophila melanogaster OX=7227 GN=CngA PE=2 SV=2	P	Inorganic ion transport and metabolism	cyclic nucleotide-gated cation channel subunit A-like [Aphis gossypii]	molecular function: transporter activity (GO:0005215);; biological process: cellular process (GO:0009987);; biological process: localization (GO:0051179);; cellular component: cellular anatomical entity (GO:0110165)
gene-LOC114119260	LOC114119260	2.36294	82	2.73405	86	1.08566	37	0.9795	32	0.503058	17	0.637012	20	0.00157813	-1.50637	down	--	--	Molecular Function: molecular_function (GO:0003674);; Molecular Function: transporter activity (GO:0005215);; Cellular Component: cellular_component (GO:0005575);; Cellular Component: obsolete cell (GO:0005623);; Cellular Component: plasma membrane (GO:0005886);; Cellular Component: integral component of plasma membrane (GO:0005887);; Biological Process: transport (GO:0006810);; Biological Proces…	K03372|7.2e-14|ags:114119258|K03372 MFS transporter, PAT family, solute carrier family 33 (acetyl-CoA transportor), member 1 [EC:2.3.1.-] | (RefSeq) acetyl-coenzyme A transporter 1-like	Glycosphingolipid biosynthesis - ganglio series (ko00604)	--	--	--	--	P	Inorganic ion transport and metabolism	uncharacterized protein LOC114119260 [Aphis gossypii]	molecular function: transporter activity (GO:0005215);; cellular component: cellular anatomical entity (GO:0110165);; biological process: localization (GO:0051179);; biological process: cellular process (GO:0009987)
gene-LOC114129012	LOC114129012	43.2547	1633	70.8323	2423	43.8187	1601	94.2942	3288	54.909	2007	114.362	3779	0.00184927	0.757404	up	--	--	--	--	--	--	--	--	--	--	--	uncharacterized protein LOC114129012 [Aphis gossypii]	--
gene-LOC114127484	LOC114127484	1.01438	76	2.22251	151	2.36852	171	2.92692	202	3.44681	249	3.12905	205	0.0108792	0.778842	up	--	--	Molecular Function: guanyl-nucleotide exchange factor activity (GO:0005085);; Biological Process: signal transduction (GO:0007165);;	K20641|0.0e+00|ags:114127484|K20641 Rho GTPase-activating protein 20 | (RefSeq) rho GTPase-activating protein 20-like	--	[T]	Signal transduction mechanisms	Ras association (RalGDS/AF-6) domain	--	T	Signal transduction mechanisms	rho GTPase-activating protein 20-like [Aphis gossypii]	molecular function: binding (GO:0005488);; molecular function: molecular function regulator (GO:0098772);; biological process: biological regulation (GO:0065007);; biological process: cellular process (GO:0009987)
NewGene_2932	--	29.1579	2002	47.1685	2847	20.7597	1464	11.2793	840	11.5415	832	20.051	1291	7.36e-05	-1.01118	down	--	--	--	--	--	--	--	Inclusion body protein	--	--	--	--	--
gene-LOC114130773	LOC114130773	1.10491	146	1.39875	168	1.73069	221	1.57538	192	2.32699	298	3.12661	362	0.00908178	0.752594	up	--	--	Cellular Component: integral component of membrane (GO:0016021);;	K06766|1.5e-13|ame:726723|K06766 neogenin | (RefSeq) neogenin isoform X1	TGF-beta signaling pathway (ko04350)	--	--	Fibronectin type III domain	--	T	Signal transduction mechanisms	Ig-like and fibronectin type-III domain-containing protein 2 [Aphis gossypii]	cellular component: cellular anatomical entity (GO:0110165)
gene-LOC114123893	LOC114123893	12.0206	511	16.2766	627	17.245	710	2.64072	104	1.89941	79	4.07546	152	2.71e-19	-2.38269	down	--	--	--	--	--	--	--	--	--	--	--	uncharacterized protein LOC114123893 [Aphis gossypii]	--
gene-LOC114125826	LOC114125826	11.764	334	9.48439	279	8.87895	265	5.86574	180	6.26823	193	6.38073	167	0.0010917	-0.631004	down	[R]	General function prediction only	--	--	--	[S]	Function unknown	Metallo-beta-lactamase superfamily	--	S	Function unknown	metallo-beta-lactamase domain-containing protein 1 isoform X1 [Aphis gossypii]	--
gene-LOC114119224	LOC114119224	1.79474	68	1.1196	38	1.47581	54	2.55826	93	1.99404	69	3.0625	102	0.0226966	0.807034	up	--	--	Molecular Function: RNA binding (GO:0003723);;	K02177|1.0e-86|api:100160047|K02177 bruno | (RefSeq) CUGBP Elav-like family member 1 isoform X1	Dorso-ventral axis formation (ko04320)	[A]	RNA processing and modification	RNA recognition motif. (a.k.a. RRM, RBD, or RNP domain)	--	A	RNA processing and modification	CUGBP Elav-like family member 2 [Aphis gossypii]	molecular function: binding (GO:0005488)
gene-LOC114121748	LOC114121748	25.0646	1779	32.6651	2101	30.9365	2125	70.1436	4599	33.6248	2311	45.9601	2856	0.000347429	0.761406	up	--	--	--	--	--	--	--	--	--	--	--	uncharacterized protein LOC114121748 [Aphis gossypii]	--
gene-LOC114132796	LOC114132796	20.9572	923	33.6572	1342	32.0696	1366	54.0518	2198	36.6299	1561	57.5204	2216	0.000141541	0.78765	up	--	--	Biological Process: biological_process (GO:0008150);; Biological Process: sleep (GO:0030431);; Biological Process: multicellular organismal process (GO:0032501);;	K19625|1.0e-31|pbi:103062952|K19625 retinaldehyde-binding protein 1 | (RefSeq) RLBP1; retinaldehyde-binding protein 1	--	[I]	Lipid transport and metabolism	CRAL/TRIO domain	--	I	Lipid transport and metabolism	alpha-tocopherol transfer protein-like [Aphis gossypii]	biological process: multicellular organismal process (GO:0032501)
gene-LOC114121225	LOC114121225	14.6957	1007	16.5683	1028	13.9961	928	25.4104	1608	20.2997	1347	25.8573	1551	1.97e-06	0.676314	up	[G]	Carbohydrate transport and metabolism	Molecular Function: molecular_function (GO:0003674);; Molecular Function: transporter activity (GO:0005215);; Cellular Component: cellular_component (GO:0005575);; Biological Process: transport (GO:0006810);; Biological Process: ion transport (GO:0006811);; Biological Process: anion transport (GO:0006820);; Biological Process: biological_process (GO:0008150);; Molecular Function: anion transmembr…	K08209|0.0e+00|ags:114121225|K08209 MFS transporter, OCT family, solute carrier family 22 (organic cation transporter), member 13 | (RefSeq) organic cation transporter protein	--	[R]	General function prediction only	Sugar (and other) transporter	Organic cation transporter protein OS=Drosophila melanogaster OX=7227 GN=Orct PE=1 SV=1	S	Function unknown	organic cation transporter protein [Aphis gossypii]	molecular function: transporter activity (GO:0005215);; biological process: localization (GO:0051179);; biological process: cellular process (GO:0009987);; cellular component: cellular anatomical entity (GO:0110165)
gene-LOC114123641	LOC114123641	80.0281	3693	106.62	4458	85.9607	3840	209.714	8941	104.602	4674	140.391	5672	0.000246501	0.745673	up	--	--	--	K19625|7.7e-29|nvl:108563174|K19625 retinaldehyde-binding protein 1 | (RefSeq) alpha-tocopherol transfer protein-like	--	[I]	Lipid transport and metabolism	CRAL/TRIO domain	--	I	Lipid transport and metabolism	alpha-tocopherol transfer protein-like [Aphis gossypii]	--
gene-LOC114126144	LOC114126144	4.31226	68	3.9096	56	3.82224	58	6.02876	88	5.21378	80	6.85436	95	0.0484627	0.607388	up	--	--	--	K11153|1.0e-12|api:100161693|K11153 retinol dehydrogenase 12 [EC:1.1.1.300] | (RefSeq) uncharacterized protein LOC100161693	Retinol metabolism (ko00830)	--	--	--	--	Q	Secondary metabolites biosynthesis, transport and catabolism	uncharacterized protein LOC114126144 [Aphis gossypii]	--
gene-LOC114131346	LOC114131346	6.62332	167	7.8165	179	7.74669	189	12.0204	280	11.8433	289	13.4589	297	0.000103237	0.765228	up	--	--	--	K03126|3.9e-19|api:100573350|K03126 transcription initiation factor TFIID subunit 12 | (RefSeq) putative uncharacterized protein DDB_G0271606	Basal transcription factors (ko03022)	--	--	--	--	--	--	flocculation protein FLO11-like, partial [Aphis gossypii]	--
gene-LOC114122029	LOC114122029	13.6738	789	8.88242	464	13.9095	776	7.41118	395	6.34777	355	7.60085	384	0.000243504	-0.761269	down	--	--	Biological Process: regulation of protein phosphorylation (GO:0001932);; Biological Process: positive regulation of protein phosphorylation (GO:0001934);; Molecular Function: molecular_function (GO:0003674);; Molecular Function: signaling receptor binding (GO:0005102);; Molecular Function: cytokine activity (GO:0005125);; Molecular Function: cytokine receptor binding (GO:0005126);; Molecular Func…	K05497|3.8e-75|dnx:107164392|K05497 growth differentiation factor 8 | (RefSeq) growth/differentiation factor 8-like isoform X1	--	[T]	Signal transduction mechanisms	Transforming growth factor beta like domain	Protein DVR-1 homolog OS=Strongylocentrotus purpuratus OX=7668 GN=DVR1 PE=2 SV=1	T	Signal transduction mechanisms	growth/differentiation factor 11, partial [Aphis gossypii]	biological process: biological regulation (GO:0065007);; molecular function: binding (GO:0005488);; molecular function: molecular function regulator (GO:0098772);; biological process: cellular process (GO:0009987);; biological process: signaling (GO:0023052);; biological process: response to stimulus (GO:0050896);; cellular component: cellular anatomical entity (GO:0110165);; biological process: …
NewGene_4662	--	16.9088	1285	11.8125	835	14.9302	1109	8.19066	568	5.68361	431	4.7178	325	1.32e-09	-1.22214	down	--	--	--	K22204|1.36e-34|api:100168498|K22204 bestrophin, other | (RefSeq) bestrophin-2-like	--	--	--	--	--	P	Inorganic ion transport and metabolism	hypothetical protein AGLY_002784 [Aphis glycines]	--
gene-LOC114122417	LOC114122417	3.28852	83	4.40608	100	4.77637	116	4.50979	105	7.05092	171	7.37727	162	0.0376276	0.623682	up	--	--	--	--	--	--	--	--	--	--	--	uncharacterized protein LOC114122417, partial [Aphis gossypii]	--
NewGene_7746	--	4.58868	127	5.27231	132	5.47268	145	10.367	264	7.56384	203	8.25417	200	0.000404052	0.787831	up	--	--	--	--	--	--	--	--	--	--	--	--	--
gene-LOC114126123	LOC114126123	33.8231	794	27.655	589	29.9978	682	33.9994	738	71.1309	1617	31.625	650	0.0259327	0.600709	up	--	--	Molecular Function: structural constituent of cuticle (GO:0042302);;	--	--	--	--	Insect cuticle protein	Cuticle protein 8 OS=Locusta migratoria OX=7004 PE=1 SV=1	O	Posttranslational modification, protein turnover, chaperones	cuticle protein 7-like [Aphis gossypii]	molecular function: structural molecule activity (GO:0005198)
gene-LOC114130088	LOC114130088	2.21976	122	2.31435	115	3.03141	161	4.09603	208	4.13014	220	3.88403	187	0.00272198	0.694205	up	--	--	Biological Process: signal transduction (GO:0007165);;	K03511|9.2e-12|cpic:101932662|K03511 DNA polymerase kappa [EC:2.7.7.7] | (RefSeq) POLK; ankyrin repeat and death domain-containing protein 1B	Fanconi anemia pathway (ko03460)	[M]	Cell wall/membrane/envelope biogenesis	Ankyrin repeats (3 copies)	--	M	Cell wall/membrane/envelope biogenesis	ankyrin repeat and death domain-containing protein 1A-like [Aphis gossypii]	biological process: cellular process (GO:0009987);; biological process: biological regulation (GO:0065007)
gene-LOC114128322	LOC114128322	0.834947	83	1.14092	103	1.41126	135	1.95066	179	1.72024	165	2.21294	192	0.00280438	0.809516	up	--	--	Molecular Function: molecular_function (GO:0003674);; Molecular Function: binding (GO:0005488);; Molecular Function: protein binding (GO:0005515);; Biological Process: organelle organization (GO:0006996);; Biological Process: cytoskeleton organization (GO:0007010);; Biological Process: actin filament organization (GO:0007015);; Biological Process: multicellular organism development (GO:0007275);;…	K23488|8.5e-24|tsp:Tsp_01102|K23488 Ras-associated and pleckstrin homology domains-containing protein 1 | (RefSeq) putative PH domain protein	Axon regeneration (ko04361)	[T]	Signal transduction mechanisms	--	Abnormal cell migration protein 10 OS=Caenorhabditis elegans OX=6239 GN=mig-10 PE=1 SV=3	T	Signal transduction mechanisms	uncharacterized protein LOC114128322 [Aphis gossypii]	molecular function: binding (GO:0005488);; biological process: cellular process (GO:0009987);; biological process: multicellular organismal process (GO:0032501);; biological process: developmental process (GO:0032502);; biological process: biological regulation (GO:0065007)
NewGene_6391	--	3.43922	96	4.21225	106	4.30938	116	1.50716	39	2.48331	67	2.42744	59	0.00815719	-0.874852	down	--	--	--	--	--	--	--	--	--	--	--	Uncharacterized protein FWK35_00027151 [Aphis craccivora]	--
gene-LOC114120103	LOC114120103	4.27906	333	6.02402	425	6.25989	471	9.21207	662	9.63064	725	7.63165	520	0.000281463	0.691464	up	--	--	--	K15015|0.0e+00|ags:114120103|K15015 solute carrier family 32 (vesicular inhibitory amino acid transporter) | (RefSeq) vesicular inhibitory amino acid transporter	--	[ET]	Amino acid transport and metabolism;; Signal transduction mechanisms	Transmembrane amino acid transporter protein	Vesicular GABA transporter OS=Caenorhabditis elegans OX=6239 GN=unc-47 PE=1 SV=2	--	--	vesicular inhibitory amino acid transporter [Aphis gossypii]	--
gene-LOC114121367	LOC114121367	4.50471	118	3.89458	93	1.26573	32	1.91955	47	1.14714	30	0.998853	23	0.0135523	-1.2177	down	--	--	Biological Process: mesoderm development (GO:0007498);; Biological Process: biological_process (GO:0008150);; Biological Process: tissue development (GO:0009888);; Biological Process: developmental process (GO:0032502);; Biological Process: anatomical structure development (GO:0048856);;	K11162|2.8e-20|dqu:106749759|K11162 retinol dehydrogenase 14 [EC:1.1.1.-] | (RefSeq) retinol dehydrogenase 14 isoform X1	--	--	--	CH-like domain in sperm protein	--	S	Function unknown	sperm flagellar protein 1-like [Aphis gossypii]	biological process: developmental process (GO:0032502)
gene-LOC114132608	LOC114132608	12.4517	893	19.1171	1242	16.5851	1151	6.48387	430	7.08039	492	5.255	330	2e-12	-1.33694	down	[IR]	Lipid transport and metabolism;; General function prediction only	Molecular Function: oxidoreductase activity, acting on CH-OH group of donors (GO:0016614);; Molecular Function: flavin adenine dinucleotide binding (GO:0050660);; Biological Process: oxidation-reduction process (GO:0055114);;	K00108|2.8e-96|tnl:113503158|K00108 choline dehydrogenase [EC:1.1.99.1] | (RefSeq) glucose dehydrogenase [FAD, quinone]-like	Glycine, serine and threonine metabolism (ko00260)	[R]	General function prediction only	GMC oxidoreductase	Glucose dehydrogenase [FAD, quinone] OS=Drosophila pseudoobscura pseudoobscura OX=46245 GN=Gld PE=3 SV=4	E	Amino acid transport and metabolism	glucose dehydrogenase [FAD, quinone]-like [Aphis gossypii]	molecular function: catalytic activity (GO:0003824);; biological process: metabolic process (GO:0008152);; molecular function: binding (GO:0005488)
gene-LOC114132095	LOC114132095	2.24707	71	3.99764	115	3.44718	106	4.77704	140	6.73583	206	4.54868	126	0.0133346	0.747701	up	--	--	--	--	--	--	--	--	--	S	Function unknown	uncharacterized protein LOC114132095 [Aphis gossypii]	--
gene-LOC114119868	LOC114119868	249.525	20497	347.238	25843	306.476	24368	152.849	11600	212.299	16887	167.234	12027	7.92e-06	-0.741898	down	[G]	Carbohydrate transport and metabolism	Molecular Function: molecular_function (GO:0003674);; Molecular Function: catalytic activity (GO:0003824);; Molecular Function: hydrolase activity, hydrolyzing O-glycosyl compounds (GO:0004553);; Biological Process: carbohydrate metabolic process (GO:0005975);; Biological Process: biological_process (GO:0008150);; Biological Process: metabolic process (GO:0008152);; Molecular Function: beta-gluco…	K01229|1.3e-86|shr:100933904|K01229 lactase-phlorizin hydrolase [EC:3.2.1.108 3.2.1.62] | (RefSeq) LCT; lactase-phlorizin hydrolase	Galactose metabolism (ko00052);; Carbohydrate digestion and absorption (ko04973)	[G]	Carbohydrate transport and metabolism	Glycosyl hydrolase family 1	Myrosinase 1 OS=Brevicoryne brassicae OX=69196 PE=1 SV=1	G	Carbohydrate transport and metabolism	lactase-phlorizin hydrolase-like [Aphis gossypii]	molecular function: catalytic activity (GO:0003824);; biological process: metabolic process (GO:0008152)
gene-LOC114124303	LOC114124303	59.9377	1971	36.0002	1073	57.4875	1830	33.1992	1009	29.6982	946	29.8275	859	0.000227456	-0.717575	down	--	--	--	--	--	--	--	--	--	--	--	uncharacterized protein LOC114124303 [Aphis gossypii]	--
gene-LOC114121676	LOC114121676	5.93532	255	4.03125	159	3.39347	144	3.42531	139	2.15462	89	1.88909	74	0.00751067	-0.819007	down	--	--	--	K18932|5.2e-157|ags:114121676|K18932 palmitoyltransferase [EC:2.3.1.225] | (RefSeq) probable palmitoyltransferase ZDHHC24 isoform X1	--	[R]	General function prediction only	DHHC palmitoyltransferase	--	I	Lipid transport and metabolism	probable palmitoyltransferase ZDHHC24 isoform X1 [Aphis gossypii]	--
gene-LOC114130050	LOC114130050	7.99702	251	6.43391	186	8.2201	253	5.25306	152	3.04865	96	5.30159	147	0.00530983	-0.726361	down	--	--	Biological Process: negative regulation of transcription by RNA polymerase II (GO:0000122);; Molecular Function: nucleic acid binding (GO:0003676);; Cellular Component: cellular_component (GO:0005575);; Cellular Component: intracellular (GO:0005622);; Cellular Component: obsolete cell (GO:0005623);; Cellular Component: nucleus (GO:0005634);; Cellular Component: nucleoplasm (GO:0005654);; Biologic…	K09233|7.8e-89|ags:114130050|K09233 zinc finger protein GLIS2 | (RefSeq) zinc finger protein GLIS2 homolog isoform X1	--	[R]	General function prediction only	Zinc-finger double domain	Zinc finger protein GLIS2 homolog OS=Drosophila melanogaster OX=7227 GN=sug PE=2 SV=1	S	Function unknown	zinc finger protein GLIS2 homolog isoform X1 [Aphis gossypii]	biological process: biological regulation (GO:0065007);; molecular function: binding (GO:0005488);; cellular component: intracellular (GO:0005622);; cellular component: cellular anatomical entity (GO:0110165);; biological process: response to stimulus (GO:0050896);; biological process: cellular process (GO:0009987)
gene-LOC114131532	LOC114131532	12.6991	668	15.3352	731	12.8854	656	36.0613	1751	18.7027	952	29.7299	1368	3.35e-07	1.05458	up	--	--	--	--	--	--	--	--	--	--	--	uncharacterized protein LOC114131532 [Aphis gossypii]	--
gene-LOC114128964	LOC114128964	10.4907	514	8.36448	372	27.7272	1314	6.72349	305	6.73366	320	7.32299	314	0.0355712	-1.15774	down	--	--	--	K16811|3.7e-204|ags:114128964|K16811 trichoplein keratin filament-binding protein | (RefSeq) cilia- and flagella-associated protein 53-like	--	--	--	--	--	S	Function unknown	cilia- and flagella-associated protein 53-like, partial [Aphis gossypii]	--
gene-LOC114129503	LOC114129503	5.23013	235	1.90957	78	1.47459	65	1.42409	60	0.896603	39	1.39447	55	0.00887824	-1.20033	down	--	--	Biological Process: reproduction (GO:0000003);; Biological Process: nuclear division (GO:0000280);; Molecular Function: RNA cap binding (GO:0000339);; Molecular Function: RNA 7-methylguanosine cap binding (GO:0000340);; Cellular Component: P-body (GO:0000932);; Biological Process: cytoplasmic translation (GO:0002181);; Biological Process: cytoplasmic translational initiation (GO:0002183);; Biolog…	K03260|7.3e-13|clec:106673266|K03260 translation initiation factor 4G | (RefSeq) eukaryotic translation initiation factor 4 gamma 1-like isoform X1	RNA transport (ko03013)	--	--	MIF4G domain	--	S	Function unknown	eukaryotic translation initiation factor 4G-like [Aphis gossypii]	biological process: reproduction (GO:0000003);; biological process: cellular process (GO:0009987);; molecular function: binding (GO:0005488);; cellular component: intracellular (GO:0005622);; cellular component: cellular anatomical entity (GO:0110165);; biological process: metabolic process (GO:0008152);; biological process: reproductive process (GO:0022414);; biological process: developmental pr…
gene-LOC114122757	LOC114122757	13.8138	551	20.0472	724	17.5834	679	34.2949	1263	20.1886	780	30.9648	1081	0.000300485	0.743802	up	[E]	Amino acid transport and metabolism	--	K00286|4.2e-148|ags:114122757|K00286 pyrroline-5-carboxylate reductase [EC:1.5.1.2] | (RefSeq) pyrroline-5-carboxylate reductase 1, mitochondrial	Arginine and proline metabolism (ko00330);; Biosynthesis of amino acids (ko01230)	[E]	Amino acid transport and metabolism	Pyrroline-5-carboxylate reductase dimerisation	Putative pyrroline-5-carboxylate reductase OS=Caenorhabditis elegans OX=6239 GN=F55G1.9 PE=3 SV=1	E	Amino acid transport and metabolism	pyrroline-5-carboxylate reductase 1, mitochondrial [Aphis gossypii]	--
NewGene_4913	--	0.794502	81	1.00912	93	0.553354	55	1.45668	137	1.05843	104	1.1182	100	0.0394738	0.637578	up	--	--	--	--	--	--	--	--	--	--	--	--	--
gene-LOC114129186	LOC114129186	2.07157	71	4.54131	140	2.6568	88	6.34589	199	5.67011	187	4.13386	123	0.0102419	0.814862	up	--	--	Molecular Function: calcium ion binding (GO:0005509);;	K19932|1.6e-64|ags:114129186|K19932 neuronal calcium sensor 1 | (RefSeq) frequenin-1-like	--	[T]	Signal transduction mechanisms	EF hand	Frequenin-1 OS=Drosophila melanogaster OX=7227 GN=Frq1 PE=2 SV=2	T	Signal transduction mechanisms	frequenin-1-like, partial [Aphis gossypii]	molecular function: binding (GO:0005488)
NewGene_2348	--	10.1805	393	7.77678	272	0.527443	20	1.37885	50	1.20813	46	1.03085	35	0.0221552	-2.31311	down	--	--	--	--	--	--	--	--	--	--	--	--	--
gene-LOC114119414	LOC114119414	1.42616	97	1.48051	91	1.58001	104	3.37629	198	3.01573	186	3.37764	187	5.91e-06	1.03745	up	[IR]	Lipid transport and metabolism;; General function prediction only	Molecular Function: oxidoreductase activity, acting on CH-OH group of donors (GO:0016614);; Molecular Function: flavin adenine dinucleotide binding (GO:0050660);; Biological Process: oxidation-reduction process (GO:0055114);;	K00108|6.0e-127|nvi:100117991|K00108 choline dehydrogenase [EC:1.1.99.1] | (RefSeq) glucose dehydrogenase [FAD, quinone]	Glycine, serine and threonine metabolism (ko00260)	[R]	General function prediction only	GMC oxidoreductase	Glucose dehydrogenase [FAD, quinone] OS=Drosophila pseudoobscura pseudoobscura OX=46245 GN=Gld PE=3 SV=4	E	Amino acid transport and metabolism	glucose dehydrogenase [FAD, quinone]-like [Aphis gossypii]	molecular function: catalytic activity (GO:0003824);; biological process: metabolic process (GO:0008152);; molecular function: binding (GO:0005488)
gene-LOC114126630	LOC114126630	5.97622	154	10.3749	242	9.24209	231	12.9646	309	15.0748	375	10.1574	230	0.0171257	0.59587	up	--	--	--	--	--	--	--	Protein of unknown function (DUF1676)	--	S	Function unknown	uncharacterized protein LOC114126630 [Aphis gossypii]	--
gene-LOC114124792	LOC114124792	88.0121	2237	88.611	2041	70.6703	1739	29.4718	693	36.8421	907	34.4587	767	1.56e-16	-1.27438	down	--	--	--	--	--	--	--	--	--	--	--	uncharacterized protein LOC114124792 [Aphis gossypii]	--
gene-LOC114131973	LOC114131973	4.51899	333	5.71549	381	5.00976	358	3.77549	256	2.78209	199	3.50265	226	0.00249684	-0.587274	down	[IR]	Lipid transport and metabolism;; General function prediction only	Molecular Function: oxidoreductase activity, acting on CH-OH group of donors (GO:0016614);; Molecular Function: flavin adenine dinucleotide binding (GO:0050660);; Biological Process: oxidation-reduction process (GO:0055114);;	K00108|9.9e-153|tca:661056|K00108 choline dehydrogenase [EC:1.1.99.1] | (RefSeq) glucose dehydrogenase [FAD, quinone]	Glycine, serine and threonine metabolism (ko00260)	[R]	General function prediction only	GMC oxidoreductase	Glucose dehydrogenase [FAD, quinone] OS=Drosophila pseudoobscura pseudoobscura OX=46245 GN=Gld PE=3 SV=4	E	Amino acid transport and metabolism	glucose dehydrogenase [FAD, quinone]-like [Aphis gossypii]	molecular function: catalytic activity (GO:0003824);; biological process: metabolic process (GO:0008152);; molecular function: binding (GO:0005488)
NewGene_1861	--	5.11035	188	4.93738	151	2.42589	94	2.11697	88	1.53183	52	1.66331	43	0.000890198	-1.18056	down	--	--	--	--	--	--	--	--	--	--	--	--	--
gene-LOC114123886	LOC114123886	106.397	1949	85.2055	1415	69.0346	1224	60.5555	1025	45.6984	811	58.1476	933	0.000291597	-0.651359	down	--	--	--	K19404|1.0e-32|ags:114123883|K19404 phosphatidic acid-selective phospholipase A1 [EC:3.1.1.-] | (RefSeq) pancreatic triacylglycerol lipase-like	--	--	--	Lipase	--	O	Posttranslational modification, protein turnover, chaperones	uncharacterized protein LOC114123886 [Aphis gossypii]	--
gene-LOC114125342	LOC114125342	3.37428	294	4.09009	314	4.04134	336	6.6905	537	3.74767	303	6.70627	512	0.0127766	0.59287	up	--	--	Molecular Function: transferase activity, transferring acyl groups other than amino-acyl groups (GO:0016747);;	K01183|2.4e-30|ags:114122784|K01183 chitinase [EC:3.2.1.14] | (RefSeq) nose resistant to fluoxetine protein 6-like	Amino sugar and nucleotide sugar metabolism (ko00520)	[R]	General function prediction only	Acyltransferase family	--	V	Defense mechanisms	nose resistant to fluoxetine protein 6-like isoform X1 [Aphis gossypii]	molecular function: catalytic activity (GO:0003824)
gene-LOC114130945	LOC114130945	27.3363	2010	40.3806	2690	35.8725	2553	72.0891	4896	47.3212	3369	54.9016	3533	1.47e-05	0.761388	up	--	--	Molecular Function: transferase activity, transferring acyl groups other than amino-acyl groups (GO:0016747);;	K01183|7.2e-26|ags:114122784|K01183 chitinase [EC:3.2.1.14] | (RefSeq) nose resistant to fluoxetine protein 6-like	Amino sugar and nucleotide sugar metabolism (ko00520)	[R]	General function prediction only	Acyltransferase family	Nose resistant to fluoxetine protein 6 OS=Caenorhabditis elegans OX=6239 GN=nrf-6 PE=1 SV=3	S	Function unknown	nose resistant to fluoxetine protein 6 [Aphis gossypii]	molecular function: catalytic activity (GO:0003824)
gene-LOC114132040	LOC114132040	1.01214	96	1.01361	87	0.962783	89	2.33155	204	1.9351	172	1.91623	159	1.09e-05	1.04249	up	[R]	General function prediction only	Cellular Component: integral component of membrane (GO:0016021);;	K05035|0.0e+00|ags:114132040|K05035 solute carrier family 6 (neurotransmitter transporter, noradrenalin) member 2 | (RefSeq) sodium-dependent dopamine transporter-like	--	[T]	Signal transduction mechanisms	Sodium:neurotransmitter symporter family	Sodium-dependent dopamine transporter OS=Drosophila melanogaster OX=7227 GN=DAT PE=1 SV=1	P	Inorganic ion transport and metabolism	sodium-dependent dopamine transporter-like [Aphis gossypii]	cellular component: cellular anatomical entity (GO:0110165)
gene-LOC114126933	LOC114126933	0.897333	102	1.04833	108	1.12555	124	1.61355	169	1.89151	207	1.38002	137	0.00653048	0.679745	up	--	--	--	--	--	--	--	--	--	S	Function unknown	uncharacterized protein LOC114126933 [Aphis gossypii]	--
gene-LOC114121016	LOC114121016	1008.4	57439	1355	69930	1216.82	67089	596.509	31391	878.269	48442	701.028	34958	3.95e-05	-0.697032	down	--	--	--	--	--	--	--	--	--	--	--	nuclear pore complex protein NUP98A-like [Aphis gossypii]	--
NewGene_2812	--	0.67964	88	0.544992	40	0.903884	102	1.62712	196	1.15881	165	0.876224	79	0.0107996	0.991958	up	--	--	--	--	--	--	--	--	--	--	--	--	--
gene-LOC114131517	LOC114131517	13.8598	1424	9.46128	882	11.0283	1071	8.93906	854	6.80418	686	6.07641	554	0.00100697	-0.621358	down	--	--	--	--	--	[S]	Function unknown	Ion channel regulatory protein UNC-93	--	S	Function unknown	UNC93-like protein MFSD11 [Aphis gossypii]	--
gene-LOC114121079	LOC114121079	5.34977	216	8.71155	320	5.25168	214	9.08158	344	11.0163	431	13.7773	485	0.000721715	0.820676	up	--	--	Biological Process: regulation of neurotransmitter levels (GO:0001505);; Molecular Function: molecular_function (GO:0003674);; Molecular Function: catalytic activity (GO:0003824);; Molecular Function: aralkylamine N-acetyltransferase activity (GO:0004059);; Molecular Function: arylamine N-acetyltransferase activity (GO:0004060);; Cellular Component: cellular_component (GO:0005575);; Cellular Comp…	K00669|2.3e-30|dpe:6592468|K00669 arylalkylamine N-acetyltransferase [EC:2.3.1.87] | (RefSeq) dopamine N-acetyltransferase isoform X1	Tryptophan metabolism (ko00380)	--	--	Acetyltransferase (GNAT) family	Dopamine N-acetyltransferase OS=Drosophila melanogaster OX=7227 GN=AANAT1 PE=1 SV=1	S	Function unknown	dopamine N-acetyltransferase-like isoform X1 [Aphis gossypii]	biological process: biological regulation (GO:0065007);; molecular function: catalytic activity (GO:0003824);; cellular component: intracellular (GO:0005622);; cellular component: cellular anatomical entity (GO:0110165);; biological process: metabolic process (GO:0008152);; biological process: cellular process (GO:0009987);; biological process: multicellular organismal process (GO:0032501);; biol…
gene-LOC114126363	LOC114126363	2.48644	70	4.81785	123	2.55534	70	1.50332	40	1.72312	47	1.42564	36	0.00639766	-1.03965	down	--	--	Molecular Function: protein dimerization activity (GO:0046983);;	K10443|5.9e-12|api:107885040|K10443 kelch-like protein 2/3 | (RefSeq) kelch-like protein 3	--	--	--	hAT family C-terminal dimerisation region	--	S	Function unknown	52 kDa repressor of the inhibitor of the protein kinase-like [Aphis gossypii]	molecular function: binding (GO:0005488)
gene-LOC114125367	LOC114125367	0.44433	20	1.24342	49	1.26331	53	2.08613	83	2.05647	86	1.74223	66	0.0171115	0.997803	up	--	--	--	--	--	--	--	--	--	--	--	uncharacterized protein LOC114125367 [Aphis gossypii]	--
gene-LOC114125097	LOC114125097	1.96709	121	2.49044	138	2.56403	152	3.73479	211	4.10123	243	3.56894	192	0.00135018	0.715948	up	--	--	--	K06772|4.4e-68|dnx:107166965|K06772 limbic system-associated membrane protein | (RefSeq) limbic system-associated membrane protein-like	--	[T]	Signal transduction mechanisms	Immunoglobulin I-set domain	--	T	Signal transduction mechanisms	uncharacterized protein LOC114125097 [Aphis gossypii]	--
gene-LOC114120444	LOC114120444	6.14725	462	3.29875	225	6.35116	462	3.43559	239	3.63402	265	3.07546	203	0.0154619	-0.627359	down	[R]	General function prediction only	--	K19511|0.0e+00|ags:114120444|K19511 peroxidase [EC:1.11.1.7] | (RefSeq) peroxidase-like	--	[R]	General function prediction only	Animal haem peroxidase	Chorion peroxidase OS=Aedes aegypti OX=7159 GN=pxt PE=1 SV=3	S	Function unknown	peroxidase-like [Aphis gossypii]	--
gene-LOC114129316	LOC114129316	30.2337	1394	21.6663	906	17.4171	778	11.3	483	8.62954	386	11.6457	471	1.37e-07	-1.11829	down	--	--	Molecular Function: nucleic acid binding (GO:0003676);;	--	--	--	--	Zinc finger, C2H2 type	--	B	Chromatin structure and dynamics	myoneurin-like isoform X1 [Aphis gossypii]	molecular function: binding (GO:0005488)
gene-LOC114126155	LOC114126155	2.75617	221	3.31152	241	5.01585	390	6.29893	467	4.71787	367	5.5991	393	0.0138212	0.591583	up	--	--	Biological Process: reproduction (GO:0000003);; Biological Process: cell morphogenesis (GO:0000902);; Biological Process: cell morphogenesis involved in differentiation (GO:0000904);; Biological Process: epithelial cell development (GO:0002064);; Biological Process: columnar/cuboidal epithelial cell differentiation (GO:0002065);; Biological Process: columnar/cuboidal epithelial cell development (…	K13209|6.5e-72|nni:104010583|K13209 RNA-binding protein EWS | (RefSeq) EWSR1; RNA-binding protein EWS	--	[Z]	Cytoskeleton	Growth-Arrest-Specific Protein 2 Domain	GAS2-like protein pickled eggs OS=Drosophila melanogaster OX=7227 GN=pigs PE=2 SV=2	Z	Cytoskeleton	LOW QUALITY PROTEIN: GAS2-like protein pickled eggs [Aphis gossypii]	biological process: reproduction (GO:0000003);; biological process: developmental process (GO:0032502);; biological process: cellular process (GO:0009987);; biological process: reproductive process (GO:0022414);; molecular function: binding (GO:0005488);; biological process: multicellular organismal process (GO:0032501);; biological process: multi-organism process (GO:0051704);; biological proces…
gene-LOC114121999	LOC114121999	0.927366	22	0.660546	15	1.13269	26	1.46445	32	3.12543	72	2.60641	54	0.00411846	1.40282	up	[M]	Cell wall/membrane/envelope biogenesis	Molecular Function: protein serine/threonine kinase activity (GO:0004674);; Molecular Function: ATP binding (GO:0005524);;	K16311|1.5e-130|ags:114122016|K16311 serine/threonine-protein kinase SIK2 [EC:2.7.11.1] | (RefSeq) serine/threonine-protein kinase SIK2-like	--	[R]	General function prediction only	Protein kinase domain	Serine/threonine-protein kinase par-1 OS=Caenorhabditis briggsae OX=6238 GN=par-1 PE=3 SV=1	T	Signal transduction mechanisms	serine/threonine-protein kinase SIK2-like [Aphis gossypii]	molecular function: catalytic activity (GO:0003824);; biological process: metabolic process (GO:0008152);; biological process: cellular process (GO:0009987);; molecular function: binding (GO:0005488)
gene-LOC114126862	LOC114126862	3.02339	272	3.42408	279	4.76593	415	5.77889	480	7.10294	618	4.87553	384	0.00279722	0.676038	up	--	--	Biological Process: system process (GO:0003008);; Molecular Function: molecular_function (GO:0003674);; Molecular Function: GTPase activator activity (GO:0005096);; Molecular Function: protein binding (GO:0005515);; Cellular Component: cellular_component (GO:0005575);; Cellular Component: intracellular (GO:0005622);; Cellular Component: obsolete cell (GO:0005623);; Cellular Component: nucleus (GO…	K17708|4.0e-122|epa:110240877|K17708 RAP1 GTPase activating protein 2 | (RefSeq) uncharacterized protein LOC110240877	--	[T]	Signal transduction mechanisms	Rap/ran-GAP	GTPase-activating protein DDB_G0291510 OS=Dictyostelium discoideum OX=44689 GN=DDB_G0291510 PE=4 SV=1	T	Signal transduction mechanisms	hypothetical protein AGLY_000616 [Aphis glycines]	biological process: multicellular organismal process (GO:0032501);; molecular function: molecular function regulator (GO:0098772);; biological process: biological regulation (GO:0065007);; molecular function: binding (GO:0005488);; cellular component: intracellular (GO:0005622);; cellular component: cellular anatomical entity (GO:0110165);; biological process: behavior (GO:0007610);; biological p…
gene-LOC114123480	LOC114123480	0.516381	66	0.483833	56	0.760098	94	0.891758	106	0.976879	121	0.858527	96	0.035488	0.647018	up	--	--	Biological Process: reproduction (GO:0000003);; Biological Process: negative regulation of transcription by RNA polymerase II (GO:0000122);; Biological Process: age-dependent response to oxidative stress (GO:0001306);; Biological Process: temperature homeostasis (GO:0001659);; Biological Process: regulation of protein phosphorylation (GO:0001932);; Biological Process: system process (GO:0003008);…	K02633|0.0e+00|ags:114123480|K02633 period circadian protein 2 | (RefSeq) period circadian protein isoform X1	Circadian rhythm - fly (ko04711)	[T]	Signal transduction mechanisms	Period protein 2/3C-terminal region	Period circadian protein OS=Periplaneta americana OX=6978 GN=per PE=2 SV=2	T	Signal transduction mechanisms	period circadian protein isoform X1 [Aphis gossypii]	biological process: reproduction (GO:0000003);; biological process: biological regulation (GO:0065007);; biological process: response to stimulus (GO:0050896);; biological process: multicellular organismal process (GO:0032501);; molecular function: transcription regulator activity (GO:0140110);; molecular function: binding (GO:0005488);; cellular component: intracellular (GO:0005622);; cellular c…
gene-LOC114124098	LOC114124098	2.81949	148	2.98671	142	3.28022	166	1.5912	77	1.96374	100	1.76221	81	0.00341629	-0.753492	down	--	--	Molecular Function: serine-type endopeptidase activity (GO:0004252);; Biological Process: proteolysis (GO:0006508);;	K01312|5.0e-21|clec:106661701|K01312 trypsin [EC:3.4.21.4] | (RefSeq) uncharacterized protein LOC106661701 isoform X1	Neuroactive ligand-receptor interaction (ko04080)	--	--	Trypsin	--	S	Function unknown	uncharacterized protein LOC114124098 [Aphis gossypii]	molecular function: catalytic activity (GO:0003824);; biological process: metabolic process (GO:0008152)
NewGene_2664	--	0.161096	15	0.243816	21	0.27534	25	0.422669	36	0.549188	49	0.367781	30	0.0485115	0.971676	up	--	--	Molecular Function: nucleic acid binding (GO:0003676);; Molecular Function: transposase activity (GO:0004803);; Biological Process: transposition, DNA-mediated (GO:0006313);;	K23209|3.21e-286|api:107884708|K23209 DNA transposase THAP9 [EC:2.7.7.-] | (RefSeq) uncharacterized protein LOC107884708 isoform X1	--	--	--	Transposase protein	Transposable element P transposase OS=Drosophila melanogaster OX=7227 GN=T PE=1 SV=2	S	Function unknown	hypothetical protein AGLY_015570 [Aphis glycines]	molecular function: binding (GO:0005488);; molecular function: catalytic activity (GO:0003824);; biological process: metabolic process (GO:0008152);; biological process: cellular process (GO:0009987)
gene-LOC114123997	LOC114123997	6.46889	338	11.6693	551	6.5705	332	14.6271	705	10.7517	543	13.4354	613	0.0036291	0.669584	up	--	--	--	--	--	--	--	--	--	--	--	uncharacterized protein LOC114123997 [Aphis gossypii]	--
gene-LOC114126324	LOC114126324	3.65094	372	3.23437	299	2.73542	270	2.06512	195	1.41836	140	2.68276	240	0.0135091	-0.625279	down	--	--	--	K22868|5.9e-261|ags:114126324|K22868 WD repeat-containing protein 34 | (RefSeq) uncharacterized protein LOC114126324	--	--	--	--	--	Z	Cytoskeleton	uncharacterized protein LOC114126324 [Aphis gossypii]	--
gene-LOC114128981	LOC114128981	1.61095	94	2.49298	132	3.22942	182	4.56501	236	3.73707	210	3.33136	170	0.0200539	0.650862	up	--	--	Biological Process: system process (GO:0003008);; Cellular Component: cellular_component (GO:0005575);; Cellular Component: obsolete cell (GO:0005623);; Cellular Component: plasma membrane (GO:0005886);; Cellular Component: integral component of plasma membrane (GO:0005887);; Biological Process: sensory perception (GO:0007600);; Biological Process: sensory perception of chemical stimulus (GO:0007…	K06772|3.3e-54|dpa:109540546|K06772 limbic system-associated membrane protein | (RefSeq) uncharacterized protein LOC109540546	--	[T]	Signal transduction mechanisms	Immunoglobulin domain	--	T	Signal transduction mechanisms	uncharacterized protein LOC114128981 isoform X1 [Aphis gossypii]	biological process: multicellular organismal process (GO:0032501);; cellular component: cellular anatomical entity (GO:0110165);; biological process: cellular process (GO:0009987)
gene-LOC114127042	LOC114127042	3.82051	176	6.25463	261	6.59469	294	9.23324	392	9.11919	406	7.02964	283	0.00913336	0.618328	up	[G]	Carbohydrate transport and metabolism	Cellular Component: integral component of membrane (GO:0016021);; Molecular Function: transmembrane transporter activity (GO:0022857);;	K12302|2.5e-248|ags:114127042|K12302 MFS transporter, ACS family, solute carrier family 17 (sodium-dependent inorganic phosphate cotransporter), member 6/7/8 | (RefSeq) vesicular glutamate transporter 1-like	--	[G]	Carbohydrate transport and metabolism	Major Facilitator Superfamily	Putative inorganic phosphate cotransporter OS=Drosophila melanogaster OX=7227 GN=Picot PE=2 SV=1	G	Carbohydrate transport and metabolism	vesicular glutamate transporter 1-like [Aphis gossypii]	cellular component: cellular anatomical entity (GO:0110165);; molecular function: transporter activity (GO:0005215)
gene-LOC114124953	LOC114124953	7.46008	269	5.58033	183	5.05555	177	4.6264	154	3.92073	137	2.9796	94	0.0127836	-0.642923	down	--	--	--	--	--	--	--	Domain of unknown function (DUF4773)	--	S	Function unknown	uncharacterized protein LOC114124953 [Aphis gossypii]	--
gene-LOC114132850	LOC114132850	0.689113	34	0.682783	30	0.70702	34	2.17853	97	1.31531	63	1.33138	58	0.00133641	1.21553	up	--	--	Biological Process: regulation of protein phosphorylation (GO:0001932);; Biological Process: positive regulation of protein phosphorylation (GO:0001934);; Molecular Function: molecular_function (GO:0003674);; Molecular Function: signaling receptor binding (GO:0005102);; Molecular Function: cytokine activity (GO:0005125);; Molecular Function: cytokine receptor binding (GO:0005126);; Molecular Func…	K05497|6.3e-219|ags:114132850|K05497 growth differentiation factor 8 | (RefSeq) growth/differentiation factor 8-like isoform X1	--	[T]	Signal transduction mechanisms	Transforming growth factor beta like domain	--	T	Signal transduction mechanisms	growth/differentiation factor 8-like isoform X1 [Aphis gossypii]	biological process: biological regulation (GO:0065007);; molecular function: binding (GO:0005488);; molecular function: molecular function regulator (GO:0098772);; biological process: cellular process (GO:0009987);; biological process: signaling (GO:0023052);; biological process: response to stimulus (GO:0050896);; cellular component: cellular anatomical entity (GO:0110165);; biological process: …
gene-LOC114119326	LOC114119326	0.230518	36	0.160629	23	0.236266	36	0.698881	99	0.238285	36	0.326917	44	0.0412641	0.975671	up	--	--	--	--	--	--	--	Abnormal spindle-like microcephaly-assoc'd, ASPM-SPD-2-Hydin	--	S	Function unknown	uncharacterized protein LOC114119326 [Aphis gossypii]	--
gene-LOC114121633	LOC114121633	7.88854	354	2.35043	97	3.14583	138	1.3624	58	2.50755	111	3.15045	125	0.0386497	-0.895024	down	[CHR]	Energy production and conversion;; Coenzyme transport and metabolism;; General function prediction only	Molecular Function: oxidoreductase activity, acting on the CH-OH group of donors, NAD or NADP as acceptor (GO:0016616);; Molecular Function: NAD binding (GO:0051287);; Biological Process: oxidation-reduction process (GO:0055114);;	K00049|1.5e-176|ags:114121633|K00049 glyoxylate/hydroxypyruvate reductase [EC:1.1.1.79 1.1.1.81] | (RefSeq) glyoxylate reductase/hydroxypyruvate reductase-like isoform X1	Glycine, serine and threonine metabolism (ko00260);; Pyruvate metabolism (ko00620);; Glyoxylate and dicarboxylate metabolism (ko00630)	[C]	Energy production and conversion	D-isomer specific 2-hydroxyacid dehydrogenase, NAD binding domain	Probable 2-ketogluconate reductase OS=Dictyostelium discoideum OX=44689 GN=tkrA PE=3 SV=1	E	Amino acid transport and metabolism	glyoxylate reductase/hydroxypyruvate reductase-like isoform X1 [Aphis gossypii]	molecular function: catalytic activity (GO:0003824);; biological process: metabolic process (GO:0008152);; molecular function: binding (GO:0005488)
NewGene_7178	--	479.521	15025	472.847	13427	681.058	20652	254.611	7371	378.758	11492	381.058	10453	0.000792291	-0.668785	down	--	--	--	--	--	--	--	--	--	--	--	--	--
gene-LOC114132690	LOC114132690	0.279892	21	0.17659	12	0.546079	40	0.74666	52	0.792498	57	0.611348	40	0.0300348	1.09382	up	--	--	Molecular Function: transmembrane signaling receptor activity (GO:0004888);; Cellular Component: integral component of membrane (GO:0016021);; Molecular Function: acetylcholine-gated cation-selective channel activity (GO:0022848);; Cellular Component: postsynaptic membrane (GO:0045211);;	K05312|0.0e+00|ags:114132690|K05312 nicotinic acetylcholine receptor, invertebrate | (RefSeq) LOW QUALITY PROTEIN: neuronal acetylcholine receptor subunit alpha-7-like	--	[U]	Intracellular trafficking, secretion, and vesicular transport	Neurotransmitter-gated ion-channel ligand binding domain	Acetylcholine receptor subunit alpha-type acr-16 OS=Caenorhabditis elegans OX=6239 GN=acr-16 PE=2 SV=1	U	Intracellular trafficking, secretion, and vesicular transport	LOW QUALITY PROTEIN: neuronal acetylcholine receptor subunit alpha-7-like [Aphis gossypii]	molecular function: molecular transducer activity (GO:0060089);; cellular component: cellular anatomical entity (GO:0110165);; molecular function: transporter activity (GO:0005215);; biological process: cellular process (GO:0009987);; biological process: signaling (GO:0023052);; biological process: multicellular organismal process (GO:0032501);; biological process: response to stimulus (GO:005089…
gene-LOC114126147	LOC114126147	0.85621	49	2.15351	112	1.12052	62	4.37	231	2.22447	124	3.38422	170	0.000386065	1.29111	up	[IQ]	Lipid transport and metabolism;; Secondary metabolites biosynthesis, transport and catabolism	Molecular Function: catalytic activity (GO:0003824);;	K01904|9.9e-311|ags:114126147|K01904 4-coumarate--CoA ligase [EC:6.2.1.12] | (RefSeq) 4-coumarate--CoA ligase-like 9	Ubiquinone and other terpenoid-quinone biosynthesis (ko00130)	[I]	Lipid transport and metabolism	AMP-binding enzyme	Luciferin 4-monooxygenase OS=Luciola cruciata OX=7051 PE=1 SV=1	--	--	4-coumarate--CoA ligase-like 9 [Aphis gossypii]	molecular function: catalytic activity (GO:0003824)
gene-LOC114123233	LOC114123233	4.41347	163	6.61114	221	7.3913	263	8.3351	283	8.27813	295	11.5114	371	0.0117596	0.626144	up	--	--	Biological Process: negative regulation of BMP signaling pathway (GO:0030514);; Biological Process: negative regulation of cell differentiation (GO:0045596);;	K04658|2.3e-145|ags:114123233|K04658 noggin | (RefSeq) noggin-2-like	TGF-beta signaling pathway (ko04350)	--	--	Noggin	--	S	Function unknown	noggin-2-like [Aphis gossypii]	biological process: biological regulation (GO:0065007)
gene-LOC114120128	LOC114120128	2.80446	97	3.80324	119	4.71645	157	7.53766	240	5.1622	172	6.8338	206	0.0029323	0.794529	up	[I]	Lipid transport and metabolism	--	--	--	[R]	General function prediction only	Thioesterase-like superfamily	Protein THEM6 OS=Drosophila melanogaster OX=7227 GN=CG4666 PE=2 SV=1	S	Function unknown	protein THEM6-like [Aphis gossypii]	--
gene-LOC114126847	LOC114126847	3.27826	114	3.71259	120	2.33645	83	5.60785	179	3.763	126	4.90424	149	0.0312021	0.587087	up	--	--	Molecular Function: protein binding (GO:0005515);;	K10275|1.0e-36|api:107884727|K10275 F-box and leucine-rich repeat protein 9 | (RefSeq) uncharacterized protein LOC107884727	--	--	--	F-box domain	--	--	--	uncharacterized protein LOC114126847 [Aphis gossypii]	molecular function: binding (GO:0005488)
gene-LOC114120825	LOC114120825	10.9152	828	7.46676	513	7.64592	561	5.47342	384	3.4533	254	4.94945	329	4.48e-05	-0.896798	down	--	--	--	--	--	--	--	--	--	S	Function unknown	uncharacterized protein LOC114120825 [Aphis gossypii]	--
gene-LOC114123079	LOC114123079	155.598	15696	193.996	17735	240.986	23522	407.265	37935	235.365	22983	292.352	25815	0.000679927	0.667846	up	[E]	Amino acid transport and metabolism	Biological Process: reproduction (GO:0000003);; Molecular Function: molecular_function (GO:0003674);; Molecular Function: catalytic activity (GO:0003824);; Molecular Function: monooxygenase activity (GO:0004497);; Molecular Function: tyrosine 3-monooxygenase activity (GO:0004511);; Biological Process: catecholamine metabolic process (GO:0006584);; Biological Process: cellular aromatic compound me…	K00501|0.0e+00|ags:114123079|K00501 tyrosine 3-monooxygenase [EC:1.14.16.2] | (RefSeq) tyrosine 3-monooxygenase isoform X1	Tyrosine metabolism (ko00350);; Folate biosynthesis (ko00790)	[E]	Amino acid transport and metabolism	Biopterin-dependent aromatic amino acid hydroxylase	Tyrosine 3-monooxygenase OS=Drosophila melanogaster OX=7227 GN=ple PE=2 SV=2	E	Amino acid transport and metabolism	tyrosine 3-monooxygenase isoform X1 [Aphis gossypii]	biological process: reproduction (GO:0000003);; molecular function: catalytic activity (GO:0003824);; biological process: metabolic process (GO:0008152);; biological process: cellular process (GO:0009987);; biological process: response to stimulus (GO:0050896);; biological process: multicellular organismal process (GO:0032501);; biological process: developmental process (GO:0032502);; biological …
gene-LOC114119940	LOC114119940	6.58865	124	7.84254	134	7.92404	145	10.9187	190	12.3136	224	10.2229	169	0.00824236	0.596175	up	--	--	--	--	--	--	--	--	--	--	--	uncharacterized protein LOC114119940 [Aphis gossypii]	--
NewGene_8217	--	5.2872	753	5.04542	651	3.14161	433	3.68824	485	1.63768	226	3.40115	424	0.0267856	-0.615729	down	--	--	--	--	--	--	--	--	--	--	--	--	--
gene-LOC114132385	LOC114132385	77.3472	3031	80.7502	2867	77.1965	2928	31.199	1130	30.1656	1145	49.5014	1698	2.06e-08	-1.06623	down	--	--	--	--	--	--	--	--	--	--	--	uncharacterized protein LOC114132385 [Aphis gossypii]	--
gene-LOC114125943	LOC114125943	15.1864	619	24.5335	906	30.3973	1199	46.7803	1760	36.2708	1431	46.0134	1641	5.5e-05	0.891211	up	[Q]	Secondary metabolites biosynthesis, transport and catabolism	--	K13356|6.3e-166|ags:114125943|K13356 alcohol-forming fatty acyl-CoA reductase [EC:1.2.1.84] | (RefSeq) LOW QUALITY PROTEIN: fatty acyl-CoA reductase wat-like	Peroxisome (ko04146)	[I]	Lipid transport and metabolism	Male sterility protein	Fatty acyl-CoA reductase wat OS=Drosophila melanogaster OX=7227 GN=wat PE=1 SV=1	I	Lipid transport and metabolism	LOW QUALITY PROTEIN: fatty acyl-CoA reductase wat-like [Aphis gossypii]	--
NewGene_1718	--	1.8058	89	2.0192	90	2.489	118	3.81197	173	4.07683	194	4.89304	210	4.97e-05	1.03189	up	--	--	Molecular Function: molecular_function (GO:0003674);; Molecular Function: binding (GO:0005488);; Molecular Function: protein binding (GO:0005515);; Cellular Component: cellular_component (GO:0005575);; Cellular Component: intracellular (GO:0005622);; Cellular Component: obsolete cell (GO:0005623);; Cellular Component: nucleus (GO:0005634);; Cellular Component: cytoplasm (GO:0005737);; Cellular Co…	K22808|2.64e-177|dnx:107169650|K22808 KN motif and ankyrin repeat domain-containing protein | (RefSeq) uncharacterized protein LOC107169650	--	--	--	--	--	S	Function unknown	hypothetical protein AGLY_002254, partial [Aphis glycines]	molecular function: binding (GO:0005488);; cellular component: intracellular (GO:0005622);; cellular component: cellular anatomical entity (GO:0110165)
gene-LOC114128574	LOC114128574	10.5698	541	10.9954	510	10.5095	521	23.0859	1076	12.8453	628	21.7189	965	4.5e-05	0.838269	up	[I]	Lipid transport and metabolism	Molecular Function: catalytic activity (GO:0003824);;	K18426|2.0e-178|ags:114128574|K18426 ethylmalonyl-CoA/methylmalonyl-CoA decarboxylase [EC:4.1.1.94 4.1.1.-] | (RefSeq) ethylmalonyl-CoA decarboxylase-like isoform X1	Propanoate metabolism (ko00640)	[I]	Lipid transport and metabolism	Enoyl-CoA hydratase/isomerase	--	I	Lipid transport and metabolism	ethylmalonyl-CoA decarboxylase-like isoform X1 [Aphis gossypii]	molecular function: catalytic activity (GO:0003824)
gene-LOC114120425	LOC114120425	29.5661	1658	27.4304	1394	27.1595	1474	16.0741	833	19.1168	1038	18.7577	921	9.38e-06	-0.6238	down	[M]	Cell wall/membrane/envelope biogenesis	Molecular Function: carboxypeptidase activity (GO:0004180);; Molecular Function: metallocarboxypeptidase activity (GO:0004181);; Biological Process: proteolysis (GO:0006508);; Molecular Function: zinc ion binding (GO:0008270);;	K08637|5.9e-253|ags:114120425|K08637 carboxypeptidase A4 [EC:3.4.17.-] | (RefSeq) carboxypeptidase B-like	--	[S]	Function unknown	Zinc carboxypeptidase	Carboxypeptidase B OS=Astacus astacus OX=6715 PE=1 SV=1	O	Posttranslational modification, protein turnover, chaperones	carboxypeptidase B-like [Aphis gossypii]	molecular function: catalytic activity (GO:0003824);; biological process: metabolic process (GO:0008152);; molecular function: binding (GO:0005488)
NewGene_3779	--	1.33795	23	1.31146	21	1.98717	33	3.81992	61	4.89553	81	2.85874	43	0.00207969	1.3221	up	--	--	--	--	--	--	--	--	--	--	--	--	--
gene-LOC114121052	LOC114121052	1.69885	40	3.4544	73	3.45972	78	4.06698	88	5.10017	115	5.02076	102	0.0348068	0.737842	up	--	--	--	--	--	--	--	--	--	--	--	uncharacterized protein LOC114121052 [Aphis gossypii]	--
gene-LOC114128168	LOC114128168	10.2435	822	17.559	1276	18.0132	1397	23.0217	1706	25.1324	1952	21.4656	1507	0.0019663	0.620519	up	[I]	Lipid transport and metabolism	Molecular Function: cholinesterase activity (GO:0004104);;	K01049|0.0e+00|ags:114128168|K01049 acetylcholinesterase [EC:3.1.1.7] | (RefSeq) acetylcholinesterase-like isoform X1	Glycerophospholipid metabolism (ko00564)	[T]	Signal transduction mechanisms	Carboxylesterase family	Acetylcholinesterase OS=Culex pipiens OX=7175 GN=ACHE1 PE=2 SV=2	G	Carbohydrate transport and metabolism	acetylcholinesterase-like isoform X1 [Aphis gossypii]	molecular function: catalytic activity (GO:0003824)
gene-LOC114131131	LOC114131131	98.9728	4027	65.7909	2426	137.842	5429	65.4719	2461	56.9882	2246	69.9931	2494	0.00392205	-0.644936	down	--	--	Cellular Component: cellular_component (GO:0005575);; Cellular Component: obsolete cell (GO:0005623);; Cellular Component: plasma membrane (GO:0005886);; Cellular Component: integral component of plasma membrane (GO:0005887);; Cellular Component: membrane (GO:0016020);; Cellular Component: integral component of membrane (GO:0016021);; Cellular Component: intrinsic component of membrane (GO:003122…	--	--	--	--	Protein of unknown function (DUF1676)	--	S	Function unknown	uncharacterized protein LOC114131131 [Aphis gossypii]	cellular component: cellular anatomical entity (GO:0110165)
gene-LOC114130455	LOC114130455	1.77847	90	2.25376	103	3.00805	147	1.11278	52	2.13348	104	0.760726	34	0.0497788	-0.791688	down	--	--	Molecular Function: molecular_function (GO:0003674);; Molecular Function: transporter activity (GO:0005215);; Biological Process: transport (GO:0006810);; Biological Process: biological_process (GO:0008150);; Cellular Component: integral component of membrane (GO:0016021);; Molecular Function: transmembrane transporter activity (GO:0022857);; Biological Process: localization (GO:0051179);; Biolog…	K14610|4.9e-244|ags:114130455|K14610 solute carrier family 19 (thiamine transporter), member 2/3 | (RefSeq) thiamine transporter 1-like	--	[H]	Coenzyme transport and metabolism	Reduced folate carrier	Folate transporter 1 OS=Caenorhabditis elegans OX=6239 GN=folt-1 PE=2 SV=3	H	Coenzyme transport and metabolism	thiamine transporter 1-like [Aphis gossypii]	molecular function: transporter activity (GO:0005215);; biological process: localization (GO:0051179);; cellular component: cellular anatomical entity (GO:0110165);; biological process: cellular process (GO:0009987)
gene-LOC114119268	LOC114119268	8.44465	809	9.93228	862	12.0665	1119	20.735	1834	12.9066	1197	15.5186	1301	0.000262408	0.697573	up	[M]	Cell wall/membrane/envelope biogenesis	Molecular Function: protein kinase activity (GO:0004672);; Molecular Function: ATP binding (GO:0005524);;	K08804|2.3e-148|clec:106672922|K08804 serine/threonine kinase 17 [EC:2.7.11.1] | (RefSeq) death-associated protein kinase 3-like isoform X1	--	[T]	Signal transduction mechanisms	Protein kinase domain	Death-associated protein kinase related OS=Drosophila melanogaster OX=7227 GN=Drak PE=1 SV=2	T	Signal transduction mechanisms	serine/threonine-protein kinase sck1-like [Aphis gossypii]	molecular function: catalytic activity (GO:0003824);; biological process: metabolic process (GO:0008152);; biological process: cellular process (GO:0009987);; molecular function: binding (GO:0005488)
gene-LOC114124990	LOC114124990	0.946667	47	1.39996	63	1.31407	63	1.93637	89	1.91287	92	1.77545	77	0.0445696	0.638314	up	--	--	Molecular Function: G protein-coupled receptor activity (GO:0004930);; Cellular Component: integral component of membrane (GO:0016021);;	K04314|1.8e-227|ags:114124990|K04314 prolactin releasing hormone receptor | (RefSeq) prolactin-releasing peptide receptor isoform X1	Neuroactive ligand-receptor interaction (ko04080)	--	--	7 transmembrane receptor (rhodopsin family)	--	S	Function unknown	prolactin-releasing peptide receptor isoform X1 [Aphis gossypii]	molecular function: molecular transducer activity (GO:0060089);; cellular component: cellular anatomical entity (GO:0110165)
gene-LOC114131683	LOC114131683	13.9505	941	12.0595	738	11.7153	763	8.69964	549	8.11656	528	7.90174	471	5.54e-05	-0.587304	down	[M]	Cell wall/membrane/envelope biogenesis	Molecular Function: protein kinase activity (GO:0004672);; Molecular Function: ATP binding (GO:0005524);; Biological Process: protein phosphorylation (GO:0006468);;	K04733|8.0e-261|ags:114131683|K04733 interleukin-1 receptor-associated kinase 4 [EC:2.7.11.1] | (RefSeq) interleukin-1 receptor-associated kinase 4-like isoform X1	Toll and Imd signaling pathway (ko04624)	[T]	Signal transduction mechanisms	Protein kinase domain	Serine/threonine-protein kinase pelle OS=Drosophila melanogaster OX=7227 GN=pll PE=1 SV=1	T	Signal transduction mechanisms	interleukin-1 receptor-associated kinase 4-like isoform X1 [Aphis gossypii]	molecular function: catalytic activity (GO:0003824);; biological process: metabolic process (GO:0008152);; biological process: cellular process (GO:0009987);; molecular function: binding (GO:0005488)
gene-LOC114127247	LOC114127247	5.26987	152	9.43101	246	5.35896	150	14.213	378	6.99109	195	12.9854	327	0.00911155	0.781866	up	--	--	Molecular Function: molecular_function (GO:0003674);; Molecular Function: catalytic activity (GO:0003824);; Molecular Function: phosphoprotein phosphatase activity (GO:0004721);; Biological Process: cellular protein modification process (GO:0006464);; Biological Process: protein dephosphorylation (GO:0006470);; Biological Process: phosphorus metabolic process (GO:0006793);; Biological Process: ph…	K14165|1.5e-107|ags:114127247|K14165 atypical dual specificity phosphatase [EC:3.1.3.16 3.1.3.48] | (RefSeq) dual specificity protein phosphatase 14-like	--	[V]	Defense mechanisms	Dual specificity phosphatase, catalytic domain	Probable dual specificity protein phosphatase DDB_G0281963 OS=Dictyostelium discoideum OX=44689 GN=DDB_G0281963 PE=3 SV=1	V	Defense mechanisms	dual specificity protein phosphatase 14-like [Aphis gossypii]	molecular function: catalytic activity (GO:0003824);; biological process: metabolic process (GO:0008152);; biological process: cellular process (GO:0009987)
NewGene_5373	--	2.86634	109	2.58724	89	1.38173	51	1.28856	45	0.669702	25	1.32794	44	0.0123163	-1.04638	down	--	--	--	--	--	--	--	--	--	--	--	--	--
gene-LOC114130248	LOC114130248	11.524	630	14.7099	728	16.3724	866	8.26922	418	7.33835	389	8.78197	420	1.08e-05	-0.789619	down	[R]	General function prediction only	Cellular Component: integral component of membrane (GO:0016021);; Molecular Function: oxidoreductase activity (GO:0016491);;	K15734|1.3e-203|ags:114130248|K15734 all-trans-retinol dehydrogenase (NAD+) [EC:1.1.1.105] | (RefSeq) short-chain dehydrogenase/reductase family 16C member 6-like	Retinol metabolism (ko00830)	[Q]	Secondary metabolites biosynthesis, transport and catabolism	short chain dehydrogenase	--	Q	Secondary metabolites biosynthesis, transport and catabolism	short-chain dehydrogenase/reductase family 16C member 6-like [Aphis gossypii]	cellular component: cellular anatomical entity (GO:0110165);; molecular function: catalytic activity (GO:0003824)
gene-LOC114120504	LOC114120504	19.3053	404	23.5031	445	19.4922	395	25.5778	494	34.283	694	33.4201	612	0.0011012	0.603535	up	--	--	Molecular Function: structural constituent of cuticle (GO:0042302);;	K13238|3.1e-11|cqu:CpipJ_CPIJ013793|K13238 Delta3-Delta2-enoyl-CoA isomerase [EC:5.3.3.8] | (RefSeq) cuticle protein 8	Fatty acid degradation (ko00071)	--	--	Insect cuticle protein	Cuticle protein 8 OS=Locusta migratoria OX=7004 PE=1 SV=1	--	--	cuticle protein 8-like [Aphis gossypii]	molecular function: structural molecule activity (GO:0005198)
gene-LOC114127524	LOC114127524	2.04586	99	3.33418	146	3.80217	178	5.42633	242	6.24624	292	4.71151	199	0.0015105	0.849121	up	--	--	--	K10667|2.7e-189|ags:114127524|K10667 E3 ubiquitin-protein ligase RNF8 [EC:2.3.2.27] | (RefSeq) LON peptidase N-terminal domain and RING finger protein 1-like	--	--	--	Zinc finger, C3HC4 type (RING finger)	--	O	Posttranslational modification, protein turnover, chaperones	LON peptidase N-terminal domain and RING finger protein 1-like [Aphis gossypii]	--
gene-LOC114125250	LOC114125250	0.987418	81	1.07928	80	1.04017	83	1.71378	129	1.85356	143	1.34755	97	0.0149713	0.658119	up	--	--	Cellular Component: integral component of membrane (GO:0016021);;	--	--	--	--	--	--	--	--	uncharacterized protein LOC114125250 isoform X1 [Aphis gossypii]	cellular component: cellular anatomical entity (GO:0110165)
gene-LOC114119495	LOC114119495	3.64598	242	2.83557	170	2.51433	161	4.65833	285	5.36599	344	4.06941	236	0.0030782	0.662653	up	--	--	Molecular Function: structural constituent of cuticle (GO:0042302);;	--	--	--	--	Insect cuticle protein	--	S	Function unknown	uncharacterized protein LOC114119495 [Aphis gossypii]	molecular function: structural molecule activity (GO:0005198)
NewGene_3440	--	5.87025	599	6.44867	527	4.15992	411	7.46716	669	9.50104	931	9.96601	803	0.000160518	0.718885	up	[E]	Amino acid transport and metabolism	Biological Process: amino acid transmembrane transport (GO:0003333);; Molecular Function: molecular_function (GO:0003674);; Molecular Function: transporter activity (GO:0005215);; Molecular Function: organic acid transmembrane transporter activity (GO:0005342);; Cellular Component: cellular_component (GO:0005575);; Cellular Component: obsolete cell (GO:0005623);; Cellular Component: plasma membra…	K13865|1.15e-142|api:100162060|K13865 solute carrier family 7 (cationic amino acid transporter), member 3 | (RefSeq) cationic amino acid transporter 2	--	[E]	Amino acid transport and metabolism	C-terminus of AA_permease	--	E	Amino acid transport and metabolism	hypothetical protein AGLY_013451 [Aphis glycines]	biological process: cellular process (GO:0009987);; biological process: localization (GO:0051179);; molecular function: transporter activity (GO:0005215);; cellular component: cellular anatomical entity (GO:0110165);; biological process: growth (GO:0040007);; biological process: biological regulation (GO:0065007)
gene-LOC114125712	LOC114125712	7.65752	462	4.66605	255	4.21852	246	3.56473	198	2.52968	148	3.31293	175	0.00236	-0.804825	down	--	--	Cellular Component: cellular_component (GO:0005575);; Cellular Component: intracellular (GO:0005622);; Cellular Component: obsolete cell (GO:0005623);; Cellular Component: cytoplasm (GO:0005737);; Biological Process: autophagy (GO:0006914);; Biological Process: biological_process (GO:0008150);; Biological Process: metabolic process (GO:0008152);; Biological Process: catabolic process (GO:0009056)…	K23883|1.9e-279|ags:114125710|K23883 ectopic P granules protein 5 | (RefSeq) ectopic P granules protein 5 homolog isoform X1	--	--	--	--	--	S	Function unknown	ectopic P granules protein 5 homolog isoform X1 [Aphis gossypii]	cellular component: intracellular (GO:0005622);; cellular component: cellular anatomical entity (GO:0110165);; biological process: metabolic process (GO:0008152);; biological process: cellular process (GO:0009987)
gene-LOC114127881	LOC114127881	3.07709	220	4.33457	281	5.21944	361	5.97253	395	7.62575	528	5.56893	349	0.00769728	0.619378	up	--	--	Cellular Component: integral component of membrane (GO:0016021);;	--	--	--	--	--	--	--	--	uncharacterized protein LOC114127881 [Aphis gossypii]	cellular component: cellular anatomical entity (GO:0110165)
gene-LOC114123753	LOC114123753	7.83423	234	5.59032	152	6.09156	176	10.7835	298	8.37884	243	10.2486	268	0.00602227	0.60185	up	--	--	Molecular Function: molecular_function (GO:0003674);; Molecular Function: binding (GO:0005488);; Molecular Function: protein binding (GO:0005515);; Cellular Component: cellular_component (GO:0005575);; Cellular Component: intracellular (GO:0005622);; Cellular Component: obsolete cell (GO:0005623);; Cellular Component: cytoplasm (GO:0005737);; Cellular Component: Golgi apparatus (GO:0005794);; Cel…	--	--	--	--	--	--	S	Function unknown	uncharacterized protein LOC114123753, partial [Aphis gossypii]	molecular function: binding (GO:0005488);; cellular component: intracellular (GO:0005622);; cellular component: cellular anatomical entity (GO:0110165);; biological process: cellular process (GO:0009987);; biological process: localization (GO:0051179);; biological process: reproduction (GO:0000003);; biological process: reproductive process (GO:0022414);; biological process: locomotion (GO:004001…
NewGene_2102	--	7.851	203	12.294	288	7.49508	189	4.93875	120	6.93976	172	3.16364	74	0.00589532	-0.846002	down	--	--	Molecular Function: DNA binding (GO:0003677);;	--	--	--	--	Tc5 transposase DNA-binding domain	--	--	--	tigger transposable element-derived protein 4-like [Rhopalosiphum maidis]	molecular function: binding (GO:0005488)
gene-LOC114129898	LOC114129898	0.407554	18	1.24528	48	0.627229	26	1.91586	75	0.717791	30	2.26987	84	0.036015	1.10955	up	[Q]	Secondary metabolites biosynthesis, transport and catabolism	--	K13356|2.9e-163|ags:114129898|K13356 alcohol-forming fatty acyl-CoA reductase [EC:1.2.1.84] | (RefSeq) LOW QUALITY PROTEIN: fatty acyl-CoA reductase 1-like	Peroxisome (ko04146)	[I]	Lipid transport and metabolism	Male sterility protein	Fatty acyl-CoA reductase wat OS=Drosophila melanogaster OX=7227 GN=wat PE=1 SV=1	I	Lipid transport and metabolism	LOW QUALITY PROTEIN: fatty acyl-CoA reductase 1-like [Aphis gossypii]	--
gene-LOC114121326	LOC114121326	12.1632	1014	14.7067	1110	14.4787	1187	28.7842	2170	17.3214	1421	20.5875	1471	0.00010912	0.673823	up	--	--	Cellular Component: integral component of membrane (GO:0016021);;	--	--	--	--	--	--	--	--	uncharacterized protein LOC114121326 [Aphis gossypii]	cellular component: cellular anatomical entity (GO:0110165)
NewGene_7917	--	1.07272	59	0.93504	43	1.1276	53	1.87605	95	1.47718	79	1.26452	61	0.0468035	0.664811	up	--	--	--	--	--	--	--	--	--	--	--	--	--
gene-LOC114125330	LOC114125330	14.997	949	26.3247	1514	19.5304	1205	31.869	1870	30.8513	1905	29.2696	1631	0.000745848	0.617597	up	[C]	Energy production and conversion	Molecular Function: symporter activity (GO:0015293);; Cellular Component: integral component of membrane (GO:0016021);;	K05613|4.3e-271|ags:114125330|K05613 solute carrier family 1 (glial high affinity glutamate transporter), member 2 | (RefSeq) excitatory amino acid transporter isoform X1	--	[E]	Amino acid transport and metabolism	Sodium:dicarboxylate symporter family	Excitatory amino acid transporter OS=Caenorhabditis elegans OX=6239 GN=glt-1 PE=1 SV=2	P	Inorganic ion transport and metabolism	excitatory amino acid transporter isoform X1 [Aphis gossypii]	molecular function: transporter activity (GO:0005215);; biological process: cellular process (GO:0009987);; biological process: localization (GO:0051179);; cellular component: cellular anatomical entity (GO:0110165)
NewGene_5255	--	62.4966	2909	51.4039	2168	56.8013	2560	27.7475	1194	38.7414	1747	34.8892	1422	1e-05	-0.732782	down	--	--	--	--	--	--	--	--	--	--	--	--	--
gene-LOC114125969	LOC114125969	0.121943	32	0.147816	35	0.210128	54	0.428222	104	0.420643	107	0.27196	63	0.000896604	1.23339	up	[T]	Signal transduction mechanisms	Molecular Function: ion channel activity (GO:0005216);; Cellular Component: integral component of membrane (GO:0016021);;	K04950|1.3e-184|lak:106158338|K04950 cyclic nucleotide gated channel alpha 3 | (RefSeq) potassium voltage-gated channel subfamily H member 8	--	[PT]	Inorganic ion transport and metabolism;; Signal transduction mechanisms	Cyclic nucleotide-binding domain	Cyclic nucleotide-gated cation channel subunit A OS=Drosophila melanogaster OX=7227 GN=CngA PE=2 SV=2	P	Inorganic ion transport and metabolism	uncharacterized protein LOC114125969 [Aphis gossypii]	molecular function: transporter activity (GO:0005215);; biological process: cellular process (GO:0009987);; biological process: localization (GO:0051179);; cellular component: cellular anatomical entity (GO:0110165)
gene-LOC114124292	LOC114124292	103.564	1766	115.672	1787	163.154	2692	64.9923	1024	66.4784	1098	66.9665	1000	2.28e-07	-0.933112	down	--	--	--	--	--	--	--	--	--	--	--	cuticle protein 16.5-like [Aphis gossypii]	--
gene-LOC114125821	LOC114125821	2.06934	212	1.94078	180	2.54278	252	3.8919	368	2.84879	283	3.35794	301	0.00237377	0.632869	up	[O]	Posttranslational modification, protein turnover, chaperones	Molecular Function: metalloendopeptidase activity (GO:0004222);; Cellular Component: integral component of membrane (GO:0016021);;	K01415|0.0e+00|api:100165822|K01415 endothelin-converting enzyme [EC:3.4.24.71] | (RefSeq) neprilysin-2 isoform X2	--	[E]	Amino acid transport and metabolism	Peptidase family M13	Neprilysin-1 OS=Drosophila melanogaster OX=7227 GN=Nep1 PE=2 SV=2	E	Amino acid transport and metabolism	neprilysin-2-like [Aphis gossypii]	molecular function: catalytic activity (GO:0003824);; biological process: metabolic process (GO:0008152);; cellular component: cellular anatomical entity (GO:0110165)
gene-LOC114131029	LOC114131029	3.36694	72	3.73711	73	3.66972	76	4.75654	94	7.23973	150	6.6435	124	0.00651535	0.806848	up	--	--	Molecular Function: DNA-binding transcription factor activity (GO:0003700);; Cellular Component: nucleus (GO:0005634);; Biological Process: regulation of transcription, DNA-templated (GO:0006355);; Molecular Function: zinc ion binding (GO:0008270);; Molecular Function: sequence-specific DNA binding (GO:0043565);;	K08706|5.0e-72|ags:114131030|K08706 nuclear receptor subfamily 0 group A | (RefSeq) protein embryonic gonad-like	--	--	--	Zinc finger, C4 type (two domains)	Knirps-related protein OS=Drosophila melanogaster OX=7227 GN=knrl PE=2 SV=1	K	Transcription	zygotic gap protein knirps-like [Aphis gossypii]	molecular function: transcription regulator activity (GO:0140110);; cellular component: intracellular (GO:0005622);; cellular component: cellular anatomical entity (GO:0110165);; biological process: biological regulation (GO:0065007);; molecular function: binding (GO:0005488)
gene-LOC114125575	LOC114125575	2.76863	178	1.24839	73	1.66947	104	0.427841	26	0.847266	53	1.31347	74	0.0119743	-1.10856	down	[G]	Carbohydrate transport and metabolism	Molecular Function: molecular_function (GO:0003674);; Molecular Function: transporter activity (GO:0005215);; Cellular Component: cellular_component (GO:0005575);; Cellular Component: obsolete cell (GO:0005623);; Cellular Component: plasma membrane (GO:0005886);; Cellular Component: integral component of plasma membrane (GO:0005887);; Biological Process: transport (GO:0006810);; Biological Proces…	K03372|2.2e-302|ags:114125575|K03372 MFS transporter, PAT family, solute carrier family 33 (acetyl-CoA transportor), member 1 [EC:2.3.1.-] | (RefSeq) acetyl-coenzyme A transporter 1-like	Glycosphingolipid biosynthesis - ganglio series (ko00604)	[P]	Inorganic ion transport and metabolism	Acetyl-coenzyme A transporter 1	--	P	Inorganic ion transport and metabolism	acetyl-coenzyme A transporter 1-like [Aphis gossypii]	molecular function: transporter activity (GO:0005215);; cellular component: cellular anatomical entity (GO:0110165);; biological process: localization (GO:0051179);; biological process: cellular process (GO:0009987)
gene-LOC114132710	LOC114132710	8.18741	634	9.25702	644	7.45075	558	3.21169	230	5.30607	391	5.28175	351	0.000109138	-0.842482	down	[Q]	Secondary metabolites biosynthesis, transport and catabolism	--	K19511|0.0e+00|ags:114132710|K19511 peroxidase [EC:1.11.1.7] | (RefSeq) peroxidase-like isoform X1	--	[R]	General function prediction only	Animal haem peroxidase	Peroxidase OS=Drosophila melanogaster OX=7227 GN=Pxd PE=2 SV=2	S	Function unknown	peroxidase-like isoform X1 [Aphis gossypii]	--
gene-LOC114122660	LOC114122660	128.912	3376	182.171	4323	167.19	4238	246.328	5960	219.248	5560	256.855	5889	3.08e-05	0.611099	up	--	--	--	--	--	--	--	--	--	--	--	uncharacterized protein LOC114122660 [Aphis gossypii]	--
gene-LOC114119309	LOC114119309	16.902	1709	14.5431	1332	12.7158	1244	26.0293	2431	20.2382	1981	20.9604	1855	3.31e-05	0.61781	up	--	--	--	K05121|1.2e-256|api:100161662|K05121 endothelial-specific receptor tyrosine kinase [EC:2.7.10.1] | (RefSeq) uncharacterized protein LOC100161662 isoform X1	--	--	--	Fibronectin type III domain	--	T	Signal transduction mechanisms	uncharacterized protein LOC114119309 [Aphis gossypii]	--
NewGene_7994	--	13.3442	1803	10.1226	1239	4.49823	589	5.37754	671	5.36283	702	5.77245	683	0.00852013	-0.740045	down	--	--	--	--	--	--	--	--	--	--	--	--	--
gene-LOC114125874	LOC114125874	25.9788	1769	21.6402	1335	21.1592	1395	11.2416	708	9.96451	657	19.2477	1148	0.00108117	-0.746488	down	[O]	Posttranslational modification, protein turnover, chaperones	Molecular Function: serine-type endopeptidase activity (GO:0004252);; Biological Process: proteolysis (GO:0006508);;	K09640|1.4e-57|pcf:106791451|K09640 transmembrane protease serine 9 [EC:3.4.21.-] | (RefSeq) transmembrane protease serine 9-like	--	[E]	Amino acid transport and metabolism	Trypsin	Serine protease filzig OS=Drosophila melanogaster OX=7227 GN=flz PE=2 SV=1	O	Posttranslational modification, protein turnover, chaperones	serine proteinase stubble-like [Aphis gossypii]	molecular function: catalytic activity (GO:0003824);; biological process: metabolic process (GO:0008152)
gene-LOC114127647	LOC114127647	4.94064	105	7.14178	137	3.39571	70	7.95216	155	10.0372	206	7.76535	144	0.011784	0.755551	up	--	--	Cellular Component: integral component of membrane (GO:0016021);; Molecular Function: transmembrane transporter activity (GO:0022857);;	K08155|1.8e-79|ags:114127645|K08155 MFS transporter, DHA1 family, solute carrier family 18 (vesicular amine transporter), member 1/2 | (RefSeq) synaptic vesicular amine transporter-like isoform X1	--	[U]	Intracellular trafficking, secretion, and vesicular transport	--	Vesicular acetylcholine transporter OS=Drosophila melanogaster OX=7227 GN=VAChT PE=2 SV=2	U	Intracellular trafficking, secretion, and vesicular transport	synaptic vesicular amine transporter-like [Aphis gossypii]	cellular component: cellular anatomical entity (GO:0110165);; molecular function: transporter activity (GO:0005215)
gene-LOC114119347	LOC114119347	2.68572	69	2.47233	58	3.01764	76	3.64831	87	4.12301	103	4.43236	100	0.0482961	0.588194	up	[E]	Amino acid transport and metabolism	Molecular Function: pyridoxal phosphate binding (GO:0030170);;	K01758|2.3e-99|ags:114119347|K01758 cystathionine gamma-lyase [EC:4.4.1.1] | (RefSeq) putative cystathionine gamma-lyase 2	Glycine, serine and threonine metabolism (ko00260);; Cysteine and methionine metabolism (ko00270);; Selenocompound metabolism (ko00450);; Biosynthesis of amino acids (ko01230)	[E]	Amino acid transport and metabolism	Cys/Met metabolism PLP-dependent enzyme	--	E	Amino acid transport and metabolism	putative cystathionine gamma-lyase 2 [Aphis gossypii]	molecular function: binding (GO:0005488)
gene-LOC114126435	LOC114126435	3.04221	145	3.25975	140	3.5565	164	3.82767	168	5.90721	272	5.26252	219	0.0117179	0.624651	up	--	--	--	--	--	--	--	--	--	--	--	multiple epidermal growth factor-like domains protein 11 [Aphis gossypii]	--
gene-LOC114125707	LOC114125707	0.230124	111	0.100075	44	0.223202	104	0.463007	206	0.310392	145	0.323293	137	0.00367196	0.987009	up	--	--	Biological Process: microtubule cytoskeleton organization (GO:0000226);; Biological Process: microtubule bundle formation (GO:0001578);; Biological Process: system process (GO:0003008);; Biological Process: cilium movement (GO:0003341);; Molecular Function: molecular_function (GO:0003674);; Molecular Function: motor activity (GO:0003774);; Molecular Function: microtubule motor activity (GO:000377…	K10408|0.0e+00|ags:114125707|K10408 dynein heavy chain, axonemal | (RefSeq) dynein heavy chain 5, axonemal isoform X1	--	[Z]	Cytoskeleton	Hydrolytic ATP binding site of dynein motor region	Dynein beta chain, ciliary OS=Heliocidaris crassispina OX=1043166 PE=1 SV=1	Z	Cytoskeleton	dynein heavy chain 5, axonemal isoform X1 [Aphis gossypii]	biological process: cellular process (GO:0009987);; biological process: multicellular organismal process (GO:0032501);; molecular function: catalytic activity (GO:0003824);; molecular function: binding (GO:0005488);; cellular component: intracellular (GO:0005622);; cellular component: cellular anatomical entity (GO:0110165);; cellular component: protein-containing complex (GO:0032991)
gene-LOC114122131	LOC114122131	72.9006	1580	96.2456	1890	392.145	8224	55.392	1109	68.8589	1445	69.2305	1314	0.0443139	-1.53036	down	--	--	--	--	--	--	--	--	--	--	--	cuticle protein 12.5-like [Aphis gossypii]	--
gene-LOC114125709	LOC114125709	4.11771	64	5.6511	79	5.03634	75	7.78451	111	9.56568	143	7.4689	101	0.00788923	0.764871	up	--	--	Molecular Function: metal ion binding (GO:0046872);;	K15612|3.7e-31|tmu:101360633|K15612 rhombotin-2 | (RefSeq) rhombotin-2 isoform X2	Transcriptional misregulation in cancer (ko05202)	[R]	General function prediction only	LIM domain	LIM/homeobox protein Awh OS=Drosophila melanogaster OX=7227 GN=Awh PE=1 SV=1	K	Transcription	LIM domain only protein 3-like [Aphis gossypii]	molecular function: binding (GO:0005488)
NewGene_5856	--	3.24622	84	2.16559	51	2.61394	66	1.21394	29	1.44909	37	1.27042	29	0.00941606	-1.00695	down	--	--	--	--	--	--	--	--	--	--	--	--	--
gene-LOC114132378	LOC114132378	10.0868	153	10.8924	150	9.65243	142	5.00632	70	6.17582	91	4.98713	66	0.000560656	-0.905376	down	--	--	Cellular Component: integral component of membrane (GO:0016021);;	--	--	[X]	Mobilome: prophages, transposons	Putative transmembrane family 234	Transmembrane protein 234 homolog OS=Anopheles gambiae OX=7165 GN=AGAP012180 PE=3 SV=1	S	Function unknown	transmembrane protein 234 homolog [Aphis gossypii]	cellular component: cellular anatomical entity (GO:0110165)
gene-LOC114129315	LOC114129315	9.13827	609	10.441	630	10.1884	657	5.97325	368	6.75321	436	6.73859	393	0.000165612	-0.594521	down	[HR]	Coenzyme transport and metabolism;; General function prediction only	--	K22369|1.5e-259|ags:114129315|K22369 epoxide hydrolase 4 [EC:3.3.-.-] | (RefSeq) epoxide hydrolase 4-like isoform X1	--	[I]	Lipid transport and metabolism	alpha/beta hydrolase fold	Epoxide hydrolase 1 OS=Caenorhabditis elegans OX=6239 GN=ceeh-1 PE=1 SV=1	I	Lipid transport and metabolism	epoxide hydrolase 4-like isoform X1 [Aphis gossypii]	--
NewGene_1399	--	0.976679	21	2.23102	44	2.54042	53	3.28489	64	5.36389	110	3.82105	73	0.00865565	1.1223	up	--	--	Biological Process: regulation of transcription, DNA-templated (GO:0006355);;	--	--	--	--	--	--	S	Function unknown	PREDICTED: uncharacterized protein LOC107161629 isoform X1 [Diuraphis noxia]	biological process: biological regulation (GO:0065007)
gene-LOC114127589	LOC114127589	1.38173	83	1.18059	64	1.13298	66	0.66357	37	0.759029	44	0.79248	42	0.0405551	-0.717187	down	[T]	Signal transduction mechanisms	Biological Process: reproduction (GO:0000003);; Biological Process: establishment of mitotic spindle orientation (GO:0000132);; Biological Process: microtubule cytoskeleton organization (GO:0000226);; Biological Process: mitotic cell cycle (GO:0000278);; Biological Process: embryonic axis specification (GO:0000578);; Biological Process: cell morphogenesis (GO:0000902);; Biological Process: cell m…	K06069|4.5e-311|ags:114127589|K06069 atypical protein kinase C iota type [EC:2.7.11.13] | (RefSeq) atypical protein kinase C-like	Endocytosis (ko04144);; Hippo signaling pathway - fly (ko04391)	[T]	Signal transduction mechanisms	Protein kinase domain	Atypical protein kinase C OS=Drosophila melanogaster OX=7227 GN=aPKC PE=1 SV=1	T	Signal transduction mechanisms	atypical protein kinase C-like [Aphis gossypii]	biological process: reproduction (GO:0000003);; biological process: cellular process (GO:0009987);; biological process: localization (GO:0051179);; biological process: multicellular organismal process (GO:0032501);; biological process: developmental process (GO:0032502);; biological process: biological regulation (GO:0065007);; biological process: immune system process (GO:0002376);; biological p…
gene-LOC114125098	LOC114125098	5.5176	327	6.39045	343	4.90249	281	10.9172	598	5.8094	334	8.77334	455	0.00674887	0.612607	up	[H]	Coenzyme transport and metabolism	Biological Process: lipid catabolic process (GO:0016042);; Molecular Function: hydrolase activity, acting on ester bonds (GO:0016788);;	K14452|1.2e-236|ags:114125098|K14452 gastric triacylglycerol lipase [EC:3.1.1.3] | (RefSeq) gastric triacylglycerol lipase-like	Glycerolipid metabolism (ko00561)	[I]	Lipid transport and metabolism	alpha/beta hydrolase fold	Lipase 1 OS=Drosophila melanogaster OX=7227 GN=Lip1 PE=2 SV=2	I	Lipid transport and metabolism	gastric triacylglycerol lipase-like [Aphis gossypii]	biological process: metabolic process (GO:0008152);; molecular function: catalytic activity (GO:0003824)
gene-LOC114133145	LOC114133145	2.70809	253	3.7317	316	4.04306	365	5.48741	457	5.28197	458	5.63921	436	0.00196054	0.597569	up	[G]	Carbohydrate transport and metabolism	Cellular Component: integral component of membrane (GO:0016021);; Molecular Function: transmembrane transporter activity (GO:0022857);; Biological Process: transmembrane transport (GO:0055085);;	K14258|8.8e-41|aga:AgaP_AGAP009745|K14258 facilitated trehalose transporter | (RefSeq) AGAP009745-PA	--	[R]	General function prediction only	Sugar (and other) transporter	--	U	Intracellular trafficking, secretion, and vesicular transport	facilitated trehalose transporter Tret1-like isoform X1 [Aphis gossypii]	cellular component: cellular anatomical entity (GO:0110165);; molecular function: transporter activity (GO:0005215);; biological process: cellular process (GO:0009987);; biological process: localization (GO:0051179)
gene-LOC114121838	LOC114121838	36.5204	2933	50.4286	3669	39.7706	3092	26.6766	1980	24.2048	1883	30.6107	2152	5.66e-05	-0.618312	down	[O]	Posttranslational modification, protein turnover, chaperones	Molecular Function: cysteine-type endopeptidase activity (GO:0004197);; Biological Process: regulation of catalytic activity (GO:0050790);;	K01363|6.3e-201|ags:114121837|K01363 cathepsin B [EC:3.4.22.1] | (RefSeq) uncharacterized protein LOC114121837	Autophagy - animal (ko04140);; Lysosome (ko04142)	[O]	Posttranslational modification, protein turnover, chaperones	Papain family cysteine protease	Cathepsin B-like cysteine proteinase 4 OS=Caenorhabditis elegans OX=6239 GN=cpr-4 PE=1 SV=1	O	Posttranslational modification, protein turnover, chaperones	LOW QUALITY PROTEIN: uncharacterized protein LOC114121838 [Aphis gossypii]	molecular function: catalytic activity (GO:0003824);; biological process: metabolic process (GO:0008152);; biological process: biological regulation (GO:0065007)
gene-LOC114126073	LOC114126073	1.94212	114	2.02585	108	1.64427	94	3.51471	191	3.02602	172	2.36027	118	0.0097522	0.665618	up	--	--	--	K19882|3.0e-47|zne:110838925|K19882 O-palmitoleoyl-L-serine hydrolase [EC:3.1.1.98] | (RefSeq) uncharacterized protein LOC110838925	Wnt signaling pathway (ko04310)	--	--	--	--	T	Signal transduction mechanisms	uncharacterized protein LOC114126073 isoform X1 [Aphis gossypii]	--
gene-LOC114130839	LOC114130839	4.08234	152	6.49712	219	7.21908	260	11.8203	406	9.98474	359	10.06	327	0.000245383	0.850757	up	--	--	Molecular Function: protein binding (GO:0005515);; Cellular Component: cellular_component (GO:0005575);; Cellular Component: obsolete cell (GO:0005623);; Biological Process: multicellular organism development (GO:0007275);; Biological Process: nervous system development (GO:0007399);; Biological Process: biological_process (GO:0008150);; Biological Process: multicellular organismal process (GO:00…	--	--	--	--	Leucine Rich repeats (2 copies)	--	S	Function unknown	uncharacterized protein LOC114130839 [Aphis gossypii]	molecular function: binding (GO:0005488);; biological process: multicellular organismal process (GO:0032501);; biological process: developmental process (GO:0032502);; cellular component: cellular anatomical entity (GO:0110165)
gene-LOC114125507	LOC114125507	16.1821	736	20.6492	840	6.72726	316	11.4334	436	8.13622	382	8.14243	345	0.0257472	-0.638063	down	--	--	--	--	--	--	--	Domain of unknown function (DUF4512)	--	--	--	uncharacterized protein LOC114125507 [Aphis gossypii]	--
gene-LOC114130544	LOC114130544	0.699705	83	1.09532	118	1.11689	128	1.42505	156	1.84894	212	1.6439	171	0.00431547	0.775586	up	--	--	Cellular Component: integral component of membrane (GO:0016021);;	K22656|8.3e-133|zne:110836165|K22656 immunoglobulin superfamily member 9B | (RefSeq) nephrin-like isoform X1	--	[R]	General function prediction only	Immunoglobulin domain	Muscle M-line assembly protein unc-89 OS=Caenorhabditis elegans OX=6239 GN=unc-89 PE=1 SV=3	T	Signal transduction mechanisms	uncharacterized protein LOC114130544 [Aphis gossypii]	cellular component: cellular anatomical entity (GO:0110165)
gene-LOC114127680	LOC114127680	4.65436	343	2.17134	145	2.2179	159	1.71073	117	1.50966	108	1.98539	129	0.0159747	-0.779726	down	[R]	General function prediction only	--	K19737|0.0e+00|ags:114127680|K19737 type II protein arginine methyltransferase [EC:2.1.1.320] | (RefSeq) protein arginine N-methyltransferase 9-like	--	[OKT]	Posttranslational modification, protein turnover, chaperones;; Transcription;; Signal transduction mechanisms	Ribosomal protein L11 methyltransferase (PrmA)	Protein arginine N-methyltransferase 2 OS=Dictyostelium discoideum OX=44689 GN=prmt2 PE=3 SV=1	Q	Secondary metabolites biosynthesis, transport and catabolism	protein arginine N-methyltransferase 9-like [Aphis gossypii]	--
gene-LOC114125203	LOC114125203	0.956156	64	1.34421	81	1.60207	103	2.05926	127	2.83721	183	1.85324	108	0.00884409	0.810019	up	--	--	Biological Process: signal transduction (GO:0007165);;	K04439|3.2e-254|ags:114125203|K04439 beta-arrestin | (RefSeq) arrestin homolog	Endocytosis (ko04144)	[T]	Signal transduction mechanisms	Arrestin (or S-antigen), C-terminal domain	Arrestin homolog OS=Heliothis virescens OX=7102 PE=3 SV=1	T	Signal transduction mechanisms	arrestin homolog [Aphis gossypii]	biological process: cellular process (GO:0009987);; biological process: biological regulation (GO:0065007)
gene-LOC114121250	LOC114121250	0.617732	41	0.562461	34	0.445955	29	0.131327	9	0.079469	6	0.220613	13	0.00225446	-1.80798	down	--	--	Molecular Function: protein dimerization activity (GO:0046983);;	K22593|1.6e-36|ccar:109106355|K22593 chromosome alignment-maintaining phosphoprotein 1 | (RefSeq) zinc finger BED domain-containing protein 1-like	--	[L]	Replication, recombination and repair	hAT family C-terminal dimerisation region	--	L	Replication, recombination and repair	zinc finger BED domain-containing protein 1-like isoform X1 [Aphis gossypii]	molecular function: binding (GO:0005488)
gene-LOC114123129	LOC114123129	108.935	10047	121.828	10180	128.554	11476	280.731	23919	112.473	10044	162.712	13137	0.00700839	0.630832	up	--	--	Molecular Function: metal ion binding (GO:0046872);;	K15308|7.8e-11|daz:108619442|K15308 tristetraprolin | (RefSeq) protein TIS11-like isoform X1	--	[R]	General function prediction only	Zinc finger C-x8-C-x5-C-x3-H type (and similar)	--	S	Function unknown	protein TIS11 [Aphis gossypii]	molecular function: binding (GO:0005488)
NewGene_5891	--	7.80775	947	3.6425	426	3.20061	572	2.9841	382	3.17706	423	3.82625	410	0.0143234	-0.593774	down	--	--	--	--	--	--	--	--	--	--	--	--	--
gene-LOC114128430	LOC114128430	3.85564	187	2.78495	123	3.06192	144	6.17967	277	4.22231	199	4.53626	193	0.00888463	0.629209	up	[T]	Signal transduction mechanisms	Biological Process: mitotic cell cycle (GO:0000278);; Biological Process: mitotic cytokinesis (GO:0000281);; Biological Process: cytokinesis (GO:0000910);; Molecular Function: molecular_function (GO:0003674);; Molecular Function: catalytic activity (GO:0003824);; Molecular Function: protein kinase activity (GO:0004672);; Molecular Function: protein serine/threonine kinase activity (GO:0004674);; …	K08824|4.6e-233|ags:114128430|K08824 cyclin-dependent kinase-like [EC:2.7.11.22] | (RefSeq) LOW QUALITY PROTEIN: cyclin-dependent kinase-like 4	--	[R]	General function prediction only	Protein kinase domain	Cyclin-dependent kinase-like 1 OS=Caenorhabditis elegans OX=6239 GN=cdkl-1 PE=1 SV=1	T	Signal transduction mechanisms	LOW QUALITY PROTEIN: cyclin-dependent kinase-like 4 [Aphis gossypii]	biological process: cellular process (GO:0009987);; molecular function: catalytic activity (GO:0003824);; biological process: metabolic process (GO:0008152);; biological process: biological regulation (GO:0065007);; molecular function: binding (GO:0005488);; cellular component: intracellular (GO:0005622);; cellular component: cellular anatomical entity (GO:0110165)
gene-LOC114125186	LOC114125186	24.0448	1112	22.4776	942	17.7018	792	8.35069	357	8.05144	361	7.33841	297	6.04e-18	-1.41916	down	--	--	Molecular Function: metalloendopeptidase activity (GO:0004222);; Biological Process: proteolysis (GO:0006508);;	K18543|3.6e-34|lcf:108890560|K18543 choriolysin H [EC:3.4.24.67] | (RefSeq) high choriolytic enzyme 1-like	--	[O]	Posttranslational modification, protein turnover, chaperones	Astacin (Peptidase family M12A)	Zinc metalloproteinase nas-14 OS=Caenorhabditis elegans OX=6239 GN=nas-14 PE=2 SV=2	O	Posttranslational modification, protein turnover, chaperones	astacin-like [Aphis gossypii]	molecular function: catalytic activity (GO:0003824);; biological process: metabolic process (GO:0008152)
NewGene_6076	--	17.1337	2464	15.9698	2086	11.7915	1651	22.93	3073	16.282	2300	32.6368	4191	0.00143751	0.714938	up	--	--	--	--	--	--	--	--	--	--	--	--	--
gene-LOC114122381	LOC114122381	149.106	4289	141.841	3697	178.752	4977	354.757	9428	303.434	8452	295.949	7453	1.67e-14	1.03254	up	--	--	--	--	--	--	--	Insect pheromone-binding family, A10/OS-D	--	--	--	ejaculatory bulb-specific protein 3-like [Aphis gossypii]	--
gene-LOC114130688	LOC114130688	13.4207	661	16.1971	723	14.3011	682	29.827	1357	16.2612	776	34.1596	1473	0.000119053	0.882812	up	--	--	--	--	--	--	--	--	--	--	--	uncharacterized protein LOC114130688 [Aphis gossypii]	--
gene-LOC114119113	LOC114119113	0.750139	71	1.18501	101	1.27815	116	1.71731	149	1.40442	128	1.78129	146	0.0301119	0.620871	up	--	--	Molecular Function: protein binding (GO:0005515);;	K18595|0.0e+00|ags:114119113|K18595 echinoderm microtubule-associated protein-like 1/2 | (RefSeq) echinoderm microtubule-associated protein-like CG42247	--	[S]	Function unknown	HELP motif	Echinoderm microtubule-associated protein-like CG42247 OS=Drosophila melanogaster OX=7227 GN=DCX-EMAP PE=2 SV=3	--	--	echinoderm microtubule-associated protein-like CG42247 [Aphis gossypii]	molecular function: binding (GO:0005488)
gene-LOC114132580	LOC114132580	0.563973	66	0.457893	49	0.782959	89	1.01717	110	1.07442	122	0.887231	91	0.0212268	0.728901	up	--	--	Cellular Component: integral component of membrane (GO:0016021);;	K22655|6.8e-77|pgc:109857753|K22655 immunoglobulin superfamily member 9 | (RefSeq) nephrin-like isoform X1	--	[R]	General function prediction only	Immunoglobulin domain	--	T	Signal transduction mechanisms	uncharacterized protein LOC114132580 [Aphis gossypii]	cellular component: cellular anatomical entity (GO:0110165)
gene-LOC114125702	LOC114125702	105.455	2045	260.245	4572	175.883	3301	297.501	5329	325.91	6119	542.21	9204	0.0134832	1.1328	up	--	--	--	--	--	--	--	--	--	--	--	uncharacterized protein LOC114125702 [Aphis gossypii]	--
gene-LOC114120466	LOC114120466	1.35157	104	1.43932	100	2.0104	150	3.33444	211	2.93516	220	2.53398	173	0.000808341	0.83427	up	--	--	Molecular Function: peptide receptor activity (GO:0001653);; Molecular Function: molecular_function (GO:0003674);; Molecular Function: transmembrane signaling receptor activity (GO:0004888);; Molecular Function: G protein-coupled receptor activity (GO:0004930);; Molecular Function: calcitonin receptor activity (GO:0004948);; Cellular Component: cellular_component (GO:0005575);; Cellular Component…	K04578|1.3e-263|ags:114120466|K04578 corticotropin releasing hormone receptor 1 | (RefSeq) diuretic hormone receptor-like isoform X1	Neuroactive ligand-receptor interaction (ko04080)	[T]	Signal transduction mechanisms	7 transmembrane receptor (Secretin family)	Diuretic hormone receptor OS=Acheta domesticus OX=6997 PE=2 SV=1	T	Signal transduction mechanisms	diuretic hormone receptor-like isoform X1 [Aphis gossypii]	molecular function: molecular transducer activity (GO:0060089);; biological process: cellular process (GO:0009987);; biological process: signaling (GO:0023052);; biological process: response to stimulus (GO:0050896);; biological process: biological regulation (GO:0065007);; cellular component: cellular anatomical entity (GO:0110165)
gene-LOC114131447	LOC114131447	1.39008	116	0.928173	70	1.19585	97	2.02	156	2.04545	162	1.39923	102	0.0271117	0.634616	up	--	--	Molecular Function: GTP binding (GO:0005525);;	K07962|8.9e-252|ags:114131447|K07962 ADP-ribosylation factor-like protein 13B | (RefSeq) ADP-ribosylation factor-like protein 13B isoform X1	--	[UZ]	Intracellular trafficking, secretion, and vesicular transport;; Cytoskeleton	ADP-ribosylation factor family	ADP-ribosylation factor 1 OS=Plasmodium falciparum (isolate 3D7) OX=36329 GN=ARF1 PE=1 SV=1	U	Intracellular trafficking, secretion, and vesicular transport	ADP-ribosylation factor-like protein 13B isoform X1 [Aphis gossypii]	molecular function: binding (GO:0005488)
gene-LOC114123487	LOC114123487	10.6645	768	11.8262	772	6.95554	485	7.16303	477	4.92775	320	6.67467	421	0.00325942	-0.661033	down	[E]	Amino acid transport and metabolism	Molecular Function: hydrolase activity (GO:0016787);;	K14677|3.5e-236|ags:114123487|K14677 aminoacylase [EC:3.5.1.14] | (RefSeq) aminoacylase-1-like isoform X1	Arginine biosynthesis (ko00220);; 2-Oxocarboxylic acid metabolism (ko01210);; Biosynthesis of amino acids (ko01230)	[E]	Amino acid transport and metabolism	Peptidase family M20/M25/M40	Aminoacylase-1 OS=Dictyostelium discoideum OX=44689 GN=acy1 PE=2 SV=1	E	Amino acid transport and metabolism	aminoacylase-1-like isoform X1 [Aphis gossypii]	molecular function: catalytic activity (GO:0003824)
gene-LOC114127779	LOC114127779	9.15247	378	16.8581	631	12.4153	497	6.72399	257	5.71204	229	7.21136	261	3.74e-05	-0.947607	down	--	--	Molecular Function: molecular_function (GO:0003674);; Molecular Function: catalytic activity (GO:0003824);; Molecular Function: aminopeptidase activity (GO:0004177);; Biological Process: proteolysis (GO:0006508);; Biological Process: nitrogen compound metabolic process (GO:0006807);; Biological Process: biological_process (GO:0008150);; Biological Process: metabolic process (GO:0008152);; Molecul…	K09649|1.0e-81|obo:105275825|K09649 thymus-specific serine protease [EC:3.4.-.-] | (RefSeq) putative serine protease K12H4.7	--	[OR]	Posttranslational modification, protein turnover, chaperones;; General function prediction only	Serine carboxypeptidase S28	Putative serine protease F56F10.1 OS=Caenorhabditis elegans OX=6239 GN=F56F10.1 PE=1 SV=2	O	Posttranslational modification, protein turnover, chaperones	putative serine protease F56F10.1, partial [Aphis gossypii]	molecular function: catalytic activity (GO:0003824);; biological process: metabolic process (GO:0008152)
gene-LOC114132207	LOC114132207	27.0238	424	28.6194	407	25.1067	381	37.2822	540	37.3887	568	46.0815	633	0.000354941	0.597983	up	--	--	--	--	--	--	--	--	--	--	--	uclacyanin-3 [Aphis gossypii]	--
gene-LOC114124464	LOC114124464	4.11391	361	6.63492	527	7.93606	673	8.98705	728	11.7174	994	7.86775	604	0.00889757	0.62896	up	--	--	Biological Process: G protein-coupled receptor signaling pathway (GO:0007186);; Biological Process: intracellular signal transduction (GO:0035556);;	K16449|0.0e+00|ags:114124464|K16449 regulator of G-protein signaling | (RefSeq) regulator of G-protein signaling 11	--	[T]	Signal transduction mechanisms	Regulator of G-protein signalling DHEX domain	Regulator of G-protein signaling egl-10 OS=Caenorhabditis elegans OX=6239 GN=egl-10 PE=1 SV=1	T	Signal transduction mechanisms	regulator of G-protein signaling 11 [Aphis gossypii]	biological process: cellular process (GO:0009987);; biological process: signaling (GO:0023052);; biological process: response to stimulus (GO:0050896);; biological process: biological regulation (GO:0065007)
gene-LOC114122742	LOC114122742	0.385643	41	0.88055	85	1.35465	140	1.76462	174	1.53947	159	1.36424	127	0.0282333	0.842158	up	--	--	Molecular Function: GTPase activity (GO:0003924);; Molecular Function: GTP binding (GO:0005525);; Biological Process: signal transduction (GO:0007165);; Cellular Component: membrane (GO:0016020);;	K07847|4.8e-50|ame:107964025|K07847 Rad and Gem related GTP binding protein 1 | (RefSeq) uncharacterized protein LOC107964025 isoform X1	--	[R]	General function prediction only	--	--	S	Function unknown	serine/threonine-protein kinase pakA-like, partial [Aphis gossypii]	molecular function: catalytic activity (GO:0003824);; molecular function: binding (GO:0005488);; biological process: cellular process (GO:0009987);; biological process: biological regulation (GO:0065007);; cellular component: cellular anatomical entity (GO:0110165)
NewGene_8129	--	58.2326	3483	65.1397	3530	27.9549	1619	35.3387	1953	25.287	1465	27.2734	1428	0.00152769	-0.767346	down	--	--	--	--	--	--	--	--	--	--	--	--	--
gene-LOC114132709	LOC114132709	1.15057	126	2.17714	214	1.98261	205	2.75662	277	3.48916	360	3.04327	283	0.00131248	0.814635	up	[T]	Signal transduction mechanisms	Molecular Function: protein kinase activity (GO:0004672);; Molecular Function: ATP binding (GO:0005524);;	K17541|0.0e+00|ags:114132709|K17541 SCY1-like protein 2 | (RefSeq) SCY1-like protein 2 isoform X1	--	[T]	Signal transduction mechanisms	Protein kinase domain	Probable inactive serine/threonine-protein kinase scy2 OS=Dictyostelium discoideum OX=44689 GN=scy2 PE=3 SV=1	T	Signal transduction mechanisms	SCY1-like protein 2 isoform X1 [Aphis gossypii]	molecular function: catalytic activity (GO:0003824);; biological process: metabolic process (GO:0008152);; biological process: cellular process (GO:0009987);; molecular function: binding (GO:0005488)
gene-LOC114125150	LOC114125150	6.02787	778	9.97601	1167	12.288	1535	13.26	1581	17.1973	2149	14.9995	1695	0.00196692	0.70137	up	--	--	--	K06568|1.0e-46|cel:CELE_C09F9.2|K06568 mucin-1 | (RefSeq) C09F9.2; Uncharacterized protein	--	[T]	Signal transduction mechanisms	DOMON domain	--	T	Signal transduction mechanisms	uncharacterized protein LOC114125150 [Aphis gossypii]	--
gene-LOC114131867	LOC114131867	0.410115	27	0.135254	8	14.0084	871	0.294294	18	0.581083	37	0.521014	30	0.0386434	-3.34639	down	--	--	Molecular Function: protein binding (GO:0005515);;	K23353|0.0e+00|ags:114131867|K23353 PDZ and LIM domain protein 1/2/3/4 | (RefSeq) membrane-associated guanylate kinase, WW and PDZ domain-containing protein 3-like	--	[S]	Function unknown	PDZ domain	--	--	--	membrane-associated guanylate kinase, WW and PDZ domain-containing protein 3-like [Aphis gossypii]	molecular function: binding (GO:0005488)
gene-LOC114129849	LOC114129849	39.0333	1186	39.3782	1084	49.1349	1445	84.9777	2385	52.2183	1536	62.0253	1650	0.000349559	0.649181	up	--	--	Cellular Component: integral component of membrane (GO:0016021);;	K15701|1.3e-55|mdo:100032093|K15701 E3 ubiquitin-protein ligase RNF130 [EC:2.3.2.27] | (RefSeq) RNF130; ring finger protein 130	--	[O]	Posttranslational modification, protein turnover, chaperones	Ring finger domain	Protein goliath OS=Drosophila melanogaster OX=7227 GN=gol PE=2 SV=3	O	Posttranslational modification, protein turnover, chaperones	protein goliath [Aphis gossypii]	cellular component: cellular anatomical entity (GO:0110165)
gene-LOC114126606	LOC114126606	0.915425	37	1.92589	70	1.29203	50	3.13724	115	3.14556	121	1.74251	61	0.0112552	0.963586	up	--	--	Molecular Function: nucleic acid binding (GO:0003676);;	K20032|2.2e-65|hmg:100213942|K20032 palmitoyltransferase ZDHHC13/17 [EC:2.3.1.225] | (RefSeq) uncharacterized LOC100213942	--	--	--	DDE superfamily endonuclease	--	S	Function unknown	uncharacterized protein LOC114126606 [Aphis gossypii]	molecular function: binding (GO:0005488)
gene-LOC114127434	LOC114127434	49.1857	1488	64.5491	1769	53.6279	1570	90.0176	2515	71.0843	2082	98.0717	2597	3.95e-05	0.64704	up	--	--	--	--	--	--	--	--	--	--	--	uncharacterized protein LOC114127434 [Aphis gossypii]	--
gene-LOC114121293	LOC114121293	3.66104	539	3.91852	519	5.57041	739	6.24778	840	7.97491	1126	5.88141	711	0.00137516	0.63559	up	--	--	--	K04861|0.0e+00|ags:114121293|K04861 voltage-dependent calcium channel alpha-2/delta-4 | (RefSeq) voltage-dependent calcium channel subunit alpha-2/delta-3 isoform X1	--	[PT]	Inorganic ion transport and metabolism;; Signal transduction mechanisms	Neuronal voltage-dependent calcium channel alpha 2acd	--	--	--	voltage-dependent calcium channel subunit alpha-2/delta-3 isoform X1 [Aphis gossypii]	--
gene-LOC114120445	LOC114120445	4.08947	296	3.61462	237	7.74223	543	2.9772	199	3.26627	229	3.80585	241	0.0352214	-0.610721	down	[Q]	Secondary metabolites biosynthesis, transport and catabolism	--	K19511|0.0e+00|ags:114120445|K19511 peroxidase [EC:1.11.1.7] | (RefSeq) peroxidase-like	--	[R]	General function prediction only	Animal haem peroxidase	Chorion peroxidase OS=Aedes aegypti OX=7159 GN=pxt PE=1 SV=3	C	Energy production and conversion	peroxidase-like [Aphis gossypii]	--
gene-LOC114119614	LOC114119614	1.42487	58	1.70307	63	1.89869	75	4.03668	151	2.33163	92	2.06327	74	0.0275148	0.747725	up	--	--	Molecular Function: G protein-coupled receptor activity (GO:0004930);; Biological Process: cell surface receptor signaling pathway (GO:0007166);; Cellular Component: integral component of membrane (GO:0016021);;	K04577|1.6e-225|ags:114119614|K04577 calcitonin receptor-like | (RefSeq) LOW QUALITY PROTEIN: calcitonin gene-related peptide type 1 receptor-like	Neuroactive ligand-receptor interaction (ko04080)	[T]	Signal transduction mechanisms	7 transmembrane receptor (Secretin family)	Diuretic hormone receptor OS=Acheta domesticus OX=6997 PE=2 SV=1	T	Signal transduction mechanisms	LOW QUALITY PROTEIN: calcitonin gene-related peptide type 1 receptor-like [Aphis gossypii]	molecular function: molecular transducer activity (GO:0060089);; biological process: cellular process (GO:0009987);; biological process: signaling (GO:0023052);; biological process: response to stimulus (GO:0050896);; biological process: biological regulation (GO:0065007);; cellular component: cellular anatomical entity (GO:0110165)
gene-LOC114125226	LOC114125226	6.98163	694	9.44034	851	11.9148	1147	14.0702	1292	10.9507	1054	17.8788	1556	0.00594378	0.611268	up	[Q]	Secondary metabolites biosynthesis, transport and catabolism	Molecular Function: molecular_function (GO:0003674);; Molecular Function: catalytic activity (GO:0003824);; Biological Process: lipid metabolic process (GO:0006629);; Biological Process: biological_process (GO:0008150);; Biological Process: metabolic process (GO:0008152);; Biological Process: catabolic process (GO:0009056);; Biological Process: lipid catabolic process (GO:0016042);; Molecular Fun…	K14073|0.0e+00|ags:114125226|K14073 pancreatic triacylglycerol lipase [EC:3.1.1.3] | (RefSeq) pancreatic triacylglycerol lipase-like	Glycerolipid metabolism (ko00561)	--	--	Lipase	Probable phospholipase A1 magnifin OS=Vespa magnifica OX=202807 PE=1 SV=1	O	Posttranslational modification, protein turnover, chaperones	pancreatic triacylglycerol lipase-like [Aphis gossypii]	molecular function: catalytic activity (GO:0003824);; biological process: metabolic process (GO:0008152)
gene-LOC114121754	LOC114121754	8.75204	151	3.95472	62	18.0371	301	5.83132	93	4.62998	78	5.45562	83	0.0307037	-0.942531	down	[R]	General function prediction only	Biological Process: protein depalmitoylation (GO:0002084);; Molecular Function: molecular_function (GO:0003674);; Molecular Function: catalytic activity (GO:0003824);; Cellular Component: cellular_component (GO:0005575);; Cellular Component: intracellular (GO:0005622);; Cellular Component: obsolete cell (GO:0005623);; Cellular Component: cytoplasm (GO:0005737);; Biological Process: cellular prote…	K06130|2.1e-58|ags:114121754|K06130 lysophospholipase II [EC:3.1.1.5] | (RefSeq) acyl-protein thioesterase 1-like	Glycerophospholipid metabolism (ko00564)	[I]	Lipid transport and metabolism	Phospholipase/Carboxylesterase	--	I	Lipid transport and metabolism	acyl-protein thioesterase 1-like [Aphis gossypii]	biological process: metabolic process (GO:0008152);; biological process: cellular process (GO:0009987);; molecular function: catalytic activity (GO:0003824);; cellular component: intracellular (GO:0005622);; cellular component: cellular anatomical entity (GO:0110165)
gene-LOC114119870	LOC114119870	348.19	20661	556.273	29907	475.923	27335	195.04	10693	252.139	14488	220.112	11435	4.18e-09	-1.02775	down	[G]	Carbohydrate transport and metabolism	Molecular Function: molecular_function (GO:0003674);; Molecular Function: catalytic activity (GO:0003824);; Molecular Function: hydrolase activity, hydrolyzing O-glycosyl compounds (GO:0004553);; Biological Process: carbohydrate metabolic process (GO:0005975);; Biological Process: biological_process (GO:0008150);; Biological Process: metabolic process (GO:0008152);; Molecular Function: beta-gluco…	K01229|4.1e-88|sgh:107601359|K01229 lactase-phlorizin hydrolase [EC:3.2.1.108 3.2.1.62] | (RefSeq) lactase-phlorizin hydrolase-like	Galactose metabolism (ko00052)	[G]	Carbohydrate transport and metabolism	Glycosyl hydrolase family 1	Myrosinase 1 OS=Brevicoryne brassicae OX=69196 PE=1 SV=1	G	Carbohydrate transport and metabolism	lactase-phlorizin hydrolase-like [Aphis gossypii]	molecular function: catalytic activity (GO:0003824);; biological process: metabolic process (GO:0008152)
gene-LOC114130525	LOC114130525	23.5362	389	23.5357	353	30.7512	492	67.3341	1027	37.9604	607	46.7961	677	6.78e-06	0.96917	up	--	--	--	--	--	--	--	--	--	--	--	uncharacterized protein LOC114130525 [Aphis gossypii]	--
gene-LOC114128302	LOC114128302	51.5131	1142	45.5444	915	71.1231	1527	30.6945	629	29.7041	638	29.618	575	1.72e-06	-0.891046	down	--	--	--	--	--	--	--	--	--	--	--	uncharacterized protein LOC114128301 [Aphis gossypii]	--
gene-LOC114131617	LOC114131617	6.56015	397	4.1007	225	3.05881	180	3.2881	184	3.24726	191	2.14586	114	0.0298473	-0.645582	down	--	--	Molecular Function: protein binding (GO:0005515);;	K10456|0.0e+00|ags:114131617|K10456 kelch-like protein 19 | (RefSeq) uncharacterized protein LOC114131617	Ubiquitin mediated proteolysis (ko04120)	[TR]	Signal transduction mechanisms;; General function prediction only	BTB And C-terminal Kelch	--	--	--	uncharacterized protein LOC114131617 [Aphis gossypii]	molecular function: binding (GO:0005488)
gene-LOC114123170	LOC114123170	5.79311	144	5.39155	122	8.64693	208	18.513	425	8.06332	194	14.7347	321	0.000483627	1.05888	up	--	--	Molecular Function: lipid binding (GO:0008289);;	K08752|4.2e-72|ags:114123170|K08752 fatty acid-binding protein 3, muscle and heart | (RefSeq) fatty acid-binding protein, muscle-like	--	[I]	Lipid transport and metabolism	Lipocalin / cytosolic fatty-acid binding protein family	Fatty acid-binding protein OS=Lepidoglyphus destructor OX=36936 PE=1 SV=1	I	Lipid transport and metabolism	fatty acid-binding protein, muscle-like [Aphis gossypii]	molecular function: binding (GO:0005488)
gene-LOC114127611	LOC114127611	0.994387	72	1.65687	109	1.80033	127	2.39609	161	2.12522	149	2.8911	184	0.0102825	0.750919	up	[G]	Carbohydrate transport and metabolism	Biological Process: maltose metabolic process (GO:0000023);; Molecular Function: molecular_function (GO:0003674);; Molecular Function: catalytic activity (GO:0003824);; Molecular Function: hydrolase activity, hydrolyzing O-glycosyl compounds (GO:0004553);; Biological Process: carbohydrate metabolic process (GO:0005975);; Biological Process: disaccharide metabolic process (GO:0005984);; Biological…	K01187|0.0e+00|ags:114127611|K01187 alpha-glucosidase [EC:3.2.1.20] | (RefSeq) maltase A1-like	Galactose metabolism (ko00052);; Starch and sucrose metabolism (ko00500)	[G]	Carbohydrate transport and metabolism	Alpha amylase, catalytic domain	Maltase 2 OS=Drosophila virilis OX=7244 GN=Mal-B2 PE=3 SV=2	G	Carbohydrate transport and metabolism	maltase A1-like [Aphis gossypii]	biological process: metabolic process (GO:0008152);; biological process: cellular process (GO:0009987);; molecular function: catalytic activity (GO:0003824)
NewGene_3269	--	2.13897	32	5.6496	75	3.07674	44	4.68847	64	5.06832	72	11.8617	152	0.0282815	1.01707	up	--	--	--	--	--	--	--	--	--	S	Function unknown	uncharacterized protein LOC114128807 [Aphis gossypii]	--
NewGene_4937	--	0.353173	16	0.523741	21	0.921182	40	1.55798	64	1.57736	68	1.45272	56	0.00264892	1.34903	up	--	--	--	--	--	--	--	--	--	--	--	--	--
gene-LOC114127971	LOC114127971	8.92376	431	16.7216	731	8.06042	377	7.80079	348	5.90484	276	6.34978	269	0.00460909	-0.728635	down	--	--	--	K03103|1.2e-261|ags:114127971|K03103 multiple inositol-polyphosphate phosphatase / 2,3-bisphosphoglycerate 3-phosphatase [EC:3.1.3.62 3.1.3.80] | (RefSeq) multiple inositol polyphosphate phosphatase 1-like	Glycolysis / Gluconeogenesis (ko00010);; Inositol phosphate metabolism (ko00562)	--	--	Histidine phosphatase superfamily (branch 2)	Multiple inositol polyphosphate phosphatase 1 OS=Dictyostelium discoideum OX=44689 GN=mipp1 PE=1 SV=1	S	Function unknown	multiple inositol polyphosphate phosphatase 1-like [Aphis gossypii]	--
gene-LOC114124997	LOC114124997	0.327842	33	0.434656	39	0.280379	27	0.802561	73	0.497245	48	0.552325	48	0.0403147	0.832822	up	[ET]	Amino acid transport and metabolism;; Signal transduction mechanisms	Biological Process: system process (GO:0003008);; Molecular Function: molecular_function (GO:0003674);; Molecular Function: ionotropic glutamate receptor activity (GO:0004970);; Molecular Function: transporter activity (GO:0005215);; Molecular Function: ion channel activity (GO:0005216);; Cellular Component: cellular_component (GO:0005575);; Cellular Component: obsolete cell (GO:0005623);; Cellul…	K05313|0.0e+00|ags:114124997|K05313 glutamate receptor, ionotropic, invertebrate | (RefSeq) ionotropic receptor 25a	--	[PET]	Inorganic ion transport and metabolism;; Amino acid transport and metabolism;; Signal transduction mechanisms	Ligand-gated ion channel	Ionotropic receptor 25a OS=Drosophila melanogaster OX=7227 GN=Ir25a PE=1 SV=1	P	Inorganic ion transport and metabolism	ionotropic receptor 25a [Aphis gossypii]	biological process: multicellular organismal process (GO:0032501);; molecular function: transporter activity (GO:0005215);; molecular function: molecular transducer activity (GO:0060089);; biological process: cellular process (GO:0009987);; biological process: localization (GO:0051179);; cellular component: cellular anatomical entity (GO:0110165);; biological process: biological regulation (GO:00…
gene-LOC114132098	LOC114132098	3.61648	145	4.97225	180	7.25934	281	7.97444	295	9.81564	380	7.28322	255	0.0118573	0.675969	up	--	--	Cellular Component: integral component of membrane (GO:0016021);;	K19404|2.8e-71|cfo:105255861|K19404 phosphatidic acid-selective phospholipase A1 [EC:3.1.1.-] | (RefSeq) uncharacterized protein LOC105255861 isoform X1	--	--	--	Low-density lipoprotein receptor domain class A	--	S	Function unknown	uncharacterized protein LOC114132098 isoform X1 [Aphis gossypii]	cellular component: cellular anatomical entity (GO:0110165)
gene-LOC114123756	LOC114123756	7.18664	390	6.53813	322	5.30987	279	4.08879	205	4.04802	213	4.23585	202	0.00205443	-0.603756	down	[L]	Replication, recombination and repair	Biological Process: reproduction (GO:0000003);; Molecular Function: recombinase activity (GO:0000150);; Molecular Function: DNA secondary structure binding (GO:0000217);; Biological Process: nuclear division (GO:0000280);; Molecular Function: four-way junction DNA binding (GO:0000400);; Biological Process: meiotic DNA recombinase assembly (GO:0000707);; Biological Process: double-strand break rep…	K10871|2.4e-173|ags:114123756|K10871 RAD51-like protein 3 | (RefSeq) DNA repair protein RAD51 homolog 4	Homologous recombination (ko03440)	--	--	Rad51	--	L	Replication, recombination and repair	DNA repair protein RAD51 homolog 4 [Aphis gossypii]	biological process: reproduction (GO:0000003);; molecular function: catalytic activity (GO:0003824);; molecular function: binding (GO:0005488);; biological process: cellular process (GO:0009987);; biological process: metabolic process (GO:0008152);; biological process: reproductive process (GO:0022414);; biological process: response to stimulus (GO:0050896);; cellular component: intracellular (GO…
gene-LOC114120059	LOC114120059	0.364735	39	0.392466	38	0.34802	36	0.731875	71	0.683647	70	0.557789	51	0.0220044	0.826857	up	--	--	--	K19754|0.0e+00|ags:114120059|K19754 dynein regulatry complex protein 1 | (RefSeq) dynein regulatory complex protein 1	--	--	--	Sperm tail	Dynein regulatory complex protein 1 homolog OS=Drosophila melanogaster OX=7227 GN=CG10958 PE=2 SV=1	S	Function unknown	dynein regulatory complex protein 1 [Aphis gossypii]	--
NewGene_6179	--	0.930871	51	0.835586	43	1.1754	85	0.595581	41	0.112425	11	0.087418	6	0.010414	-1.58722	down	--	--	--	--	--	--	--	--	--	--	--	--	--
gene-LOC114124777	LOC114124777	68.6249	4971	80.9822	5230	78.0709	5474	127.15	8382	111.859	7758	101.653	6399	9.5e-07	0.585661	up	--	--	Biological Process: amino acid transmembrane transport (GO:0003333);; Molecular Function: molecular_function (GO:0003674);; Molecular Function: transporter activity (GO:0005215);; Molecular Function: organic acid transmembrane transporter activity (GO:0005342);; Cellular Component: cellular_component (GO:0005575);; Cellular Component: intracellular (GO:0005622);; Cellular Component: obsolete cell…	K14209|3.8e-258|ags:114124777|K14209 solute carrier family 36 (proton-coupled amino acid transporter) | (RefSeq) proton-coupled amino acid transporter-like protein CG1139	--	[E]	Amino acid transport and metabolism	Transmembrane amino acid transporter protein	Proton-coupled amino acid transporter-like protein CG1139 OS=Drosophila melanogaster OX=7227 GN=CG1139 PE=2 SV=1	E	Amino acid transport and metabolism	proton-coupled amino acid transporter-like protein CG1139 [Aphis gossypii]	biological process: cellular process (GO:0009987);; biological process: localization (GO:0051179);; molecular function: transporter activity (GO:0005215);; cellular component: intracellular (GO:0005622);; cellular component: cellular anatomical entity (GO:0110165)
gene-LOC114131052	LOC114131052	3.37645	281	4.58425	346	4.0281	325	5.96396	459	5.11017	412	6.8766	501	0.00185133	0.598576	up	--	--	Molecular Function: transferase activity, transferring acyl groups other than amino-acyl groups (GO:0016747);;	--	--	[R]	General function prediction only	Acyltransferase family	Nose resistant to fluoxetine protein 6 OS=Caenorhabditis elegans OX=6239 GN=nrf-6 PE=1 SV=3	V	Defense mechanisms	nose resistant to fluoxetine protein 6-like [Aphis gossypii]	molecular function: catalytic activity (GO:0003824)
gene-LOC114120886	LOC114120886	4.02118	441	3.41166	339	4.33351	460	6.6558	674	6.56036	697	4.88792	469	0.00059702	0.631933	up	--	--	--	K15621|2.1e-163|shr:100921230|K15621 BAI1-associated protein 3 | (RefSeq) BAIAP3; BAI1-associated protein 3	Transcriptional misregulation in cancer (ko05202)	[UT]	Intracellular trafficking, secretion, and vesicular transport;; Signal transduction mechanisms	C2 domain	Protein unc-13 homolog 4B OS=Drosophila melanogaster OX=7227 GN=stac PE=1 SV=5	--	--	BAI1-associated protein 3 [Aphis gossypii]	--
gene-LOC114119635	LOC114119635	0.599264	48	0.301603	22	0.885111	69	0.902823	67	1.07219	83	1.22016	86	0.0465443	0.844973	up	--	--	Molecular Function: hydrolase activity (GO:0016787);;	K01128|5.1e-279|ags:114119635|K01128 sphingomyelin phosphodiesterase acid-like 3 [EC:3.1.4.-] | (RefSeq) acid sphingomyelinase-like phosphodiesterase 3a	--	[I]	Lipid transport and metabolism	Calcineurin-like phosphoesterase	--	I	Lipid transport and metabolism	acid sphingomyelinase-like phosphodiesterase 3a [Aphis gossypii]	molecular function: catalytic activity (GO:0003824)
gene-LOC114119657	LOC114119657	0.684972	16	1.13464	24	1.57823	36	1.89572	41	1.85755	43	3.30199	68	0.0275298	1.07985	up	--	--	Cellular Component: mitochondrial proton-transporting ATP synthase complex, coupling factor F(o) (GO:0000276);; Cellular Component: cellular_component (GO:0005575);; Cellular Component: intracellular (GO:0005622);; Cellular Component: obsolete cell (GO:0005623);; Cellular Component: cytoplasm (GO:0005737);; Cellular Component: mitochondrion (GO:0005739);; Cellular Component: mitochondrial envelop…	K02130|5.5e-83|ags:114119657|K02130 F-type H+-transporting ATPase subunit f | (RefSeq) putative ATP synthase subunit f, mitochondrial isoform X1	Oxidative phosphorylation (ko00190)	[C]	Energy production and conversion	Mitochondrial F1F0-ATP synthase, subunit f	Putative ATP synthase subunit f, mitochondrial OS=Drosophila melanogaster OX=7227 GN=ATPsynF PE=3 SV=1	C	Energy production and conversion	putative ATP synthase subunit f, mitochondrial isoform X1 [Aphis gossypii]	cellular component: intracellular (GO:0005622);; cellular component: protein-containing complex (GO:0032991);; cellular component: cellular anatomical entity (GO:0110165);; biological process: localization (GO:0051179);; biological process: cellular process (GO:0009987)
gene-LOC114124919	LOC114124919	1.28253	39	1.67158	46	1.28406	38	0.547339	16	0.484049	14	0.528746	14	0.00395649	-1.41759	down	--	--	Molecular Function: nucleic acid binding (GO:0003676);;	K23203|5.8e-24|api:107885782|K23203 THAP domain-containing protein 1/3 | (RefSeq) THAP domain-containing protein 2-like	--	--	--	THAP domain	--	O	Posttranslational modification, protein turnover, chaperones	uncharacterized protein LOC114124919 [Aphis gossypii]	molecular function: binding (GO:0005488)
gene-LOC114128571	LOC114128571	0.903422	61	0.550152	34	1.13236	74	1.5182	94	1.66092	108	1.37153	81	0.0207703	0.813555	up	--	--	Molecular Function: peptide receptor activity (GO:0001653);; Molecular Function: molecular_function (GO:0003674);; Molecular Function: transmembrane signaling receptor activity (GO:0004888);; Molecular Function: G protein-coupled receptor activity (GO:0004930);; Cellular Component: cellular_component (GO:0005575);; Biological Process: cell communication (GO:0007154);; Biological Process: signal t…	K14072|8.6e-238|ags:114128571|K14072 RYamide receptor | (RefSeq) RYamide receptor isoform X1	--	[R]	General function prediction only	7 transmembrane receptor (rhodopsin family)	RYamide receptor OS=Drosophila melanogaster OX=7227 GN=RYa-R PE=2 SV=2	S	Function unknown	RYamide receptor isoform X2 [Aphis gossypii]	molecular function: molecular transducer activity (GO:0060089);; biological process: cellular process (GO:0009987);; biological process: biological regulation (GO:0065007);; biological process: signaling (GO:0023052);; biological process: response to stimulus (GO:0050896);; cellular component: cellular anatomical entity (GO:0110165)
gene-LOC114121702	LOC114121702	7.81119	226	12.1537	319	8.01497	225	23.6738	633	12.7843	358	21.7491	551	2.11e-05	1.06951	up	[O]	Posttranslational modification, protein turnover, chaperones	Molecular Function: serine-type endopeptidase activity (GO:0004252);; Biological Process: proteolysis (GO:0006508);;	K23440|2.9e-96|api:100168430|K23440 serine protease 56 [EC:3.4.21.-] | (RefSeq) venom protease	--	[E]	Amino acid transport and metabolism	Trypsin	CLIP domain-containing serine protease 14D OS=Anopheles gambiae OX=7165 GN=CLIPB4 PE=2 SV=1	O	Posttranslational modification, protein turnover, chaperones	venom serine protease Bi-VSP-like [Aphis gossypii]	molecular function: catalytic activity (GO:0003824);; biological process: metabolic process (GO:0008152)
gene-LOC114127072	LOC114127072	4.11218	158	4.76793	200	6.04374	274	5.1438	236	10.8033	487	8.28435	302	0.00958248	0.75932	up	--	--	Biological Process: neurotransmitter transport (GO:0006836);; Molecular Function: syntaxin binding (GO:0019905);;	K15294|3.0e-49|ags:114127072|K15294 complexin-1/2 | (RefSeq) complexin isoform X1	--	--	--	Synaphin protein	Complexin OS=Drosophila melanogaster OX=7227 GN=cpx PE=2 SV=1	S	Function unknown	complexin isoform X1 [Aphis gossypii]	biological process: localization (GO:0051179);; molecular function: binding (GO:0005488)
gene-LOC114122146	LOC114122146	2.50517	187	2.59874	176	2.76107	200	5.32327	367	4.08884	295	3.23116	211	0.00192234	0.690603	up	[Q]	Secondary metabolites biosynthesis, transport and catabolism	--	K19511|0.0e+00|ags:114122146|K19511 peroxidase [EC:1.11.1.7] | (RefSeq) peroxidase-like	--	[R]	General function prediction only	Animal haem peroxidase	Chorion peroxidase OS=Anopheles gambiae OX=7165 GN=pxt PE=2 SV=3	S	Function unknown	peroxidase-like [Aphis gossypii]	--
gene-LOC114123067	LOC114123067	7.3411	300	13.4202	496	10.542	417	5.64264	213	5.13238	203	9.73315	348	0.0385961	-0.587524	down	[NW]	Cell motility;; Extracellular structures	Molecular Function: metalloendopeptidase activity (GO:0004222);; Biological Process: proteolysis (GO:0006508);;	K08076|3.1e-46|cel:CELE_T04G9.2|K08076 astacin [EC:3.4.24.21] | (RefSeq) nas-15; Zinc metalloproteinase nas-15	--	[O]	Posttranslational modification, protein turnover, chaperones	Astacin (Peptidase family M12A)	Zinc metalloproteinase nas-13 OS=Caenorhabditis elegans OX=6239 GN=nas-13 PE=2 SV=5	O	Posttranslational modification, protein turnover, chaperones	zinc metalloproteinase nas-13-like [Aphis gossypii]	molecular function: catalytic activity (GO:0003824);; biological process: metabolic process (GO:0008152)
gene-LOC114123704	LOC114123704	6.33408	513	4.31366	317	6.57756	511	2.55805	192	2.49391	196	2.91791	208	7.28e-07	-1.09128	down	--	--	Cellular Component: integral component of membrane (GO:0016021);; Biological Process: vitamin transport (GO:0051180);; Molecular Function: vitamin transmembrane transporter activity (GO:0090482);;	K14610|0.0e+00|ags:114123704|K14610 solute carrier family 19 (thiamine transporter), member 2/3 | (RefSeq) folate transporter 1-like isoform X1	--	--	--	Reduced folate carrier	--	H	Coenzyme transport and metabolism	folate transporter 1-like isoform X2 [Aphis gossypii]	cellular component: cellular anatomical entity (GO:0110165);; biological process: localization (GO:0051179);; molecular function: transporter activity (GO:0005215);; biological process: cellular process (GO:0009987)
gene-LOC114121909	LOC114121909	2.43455	44	12.387	203	6.73893	118	0.879999	15	2.09115	37	2.34088	37	0.000223368	-1.97562	down	--	--	--	--	--	--	--	--	--	--	--	calphotin-like [Aphis gossypii]	--
gene-LOC114128051	LOC114128051	10.1569	557	5.97196	297	5.45426	290	13.1617	666	7.77121	412	11.4946	551	0.0221618	0.592323	up	[O]	Posttranslational modification, protein turnover, chaperones	Molecular Function: serine-type endopeptidase activity (GO:0004252);; Biological Process: proteolysis (GO:0006508);;	K09640|2.1e-166|dnx:107169571|K09640 transmembrane protease serine 9 [EC:3.4.21.-] | (RefSeq) uncharacterized protein LOC107169571	--	[E]	Amino acid transport and metabolism	Trypsin	Serine protease snake OS=Drosophila melanogaster OX=7227 GN=snk PE=1 SV=2	O	Posttranslational modification, protein turnover, chaperones	serine protease snake-like, partial [Aphis gossypii]	molecular function: catalytic activity (GO:0003824);; biological process: metabolic process (GO:0008152)
gene-LOC114119132	LOC114119132	0.400538	31	0.390331	27	0.813853	60	1.18948	84	1.52073	113	0.72717	49	0.0108103	1.11166	up	--	--	Molecular Function: neuropeptide Y receptor activity (GO:0004983);; Cellular Component: integral component of membrane (GO:0016021);;	K08375|2.9e-231|ags:114119132|K08375 neuropeptide FF receptor 2 | (RefSeq) neuropeptide SIFamide receptor-like	Neuroactive ligand-receptor interaction (ko04080)	[R]	General function prediction only	7 transmembrane receptor (rhodopsin family)	Neuropeptide SIFamide receptor OS=Drosophila melanogaster OX=7227 GN=SIFaR PE=2 SV=2	T	Signal transduction mechanisms	neuropeptide SIFamide receptor-like [Aphis gossypii]	molecular function: molecular transducer activity (GO:0060089);; biological process: cellular process (GO:0009987);; biological process: signaling (GO:0023052);; biological process: response to stimulus (GO:0050896);; biological process: biological regulation (GO:0065007);; cellular component: cellular anatomical entity (GO:0110165)
gene-LOC114125623	LOC114125623	1.48996	110	2.70546	180	2.02504	144	3.13608	213	2.4094	171	4.18827	269	0.0213423	0.662992	up	--	--	Cellular Component: plasma membrane (GO:0005886);; Biological Process: cell adhesion (GO:0007155);; Biological Process: axon guidance (GO:0007411);; Cellular Component: integral component of membrane (GO:0016021);;	K22656|0.0e+00|dnx:107167031|K22656 immunoglobulin superfamily member 9B | (RefSeq) protein turtle isoform X1	--	[T]	Signal transduction mechanisms	Immunoglobulin domain	Protein borderless OS=Drosophila melanogaster OX=7227 GN=bdl PE=1 SV=1	T	Signal transduction mechanisms	protein borderless-like [Aphis gossypii]	cellular component: cellular anatomical entity (GO:0110165);; biological process: cellular process (GO:0009987);; biological process: biological adhesion (GO:0022610);; biological process: multicellular organismal process (GO:0032501);; biological process: developmental process (GO:0032502);; biological process: locomotion (GO:0040011);; biological process: response to stimulus (GO:0050896)
gene-LOC114124285	LOC114124285	11.2433	1365	14.3828	1582	11.203	1316	23.3255	2616	13.2805	1561	19.5213	2074	0.0010409	0.619147	up	[C]	Energy production and conversion	--	K00323|0.0e+00|ags:114124285|K00323 H+-translocating NAD(P) transhydrogenase [EC:1.6.1.2 7.1.1.1] | (RefSeq) NAD(P) transhydrogenase, mitochondrial-like	Nicotinate and nicotinamide metabolism (ko00760)	--	--	NAD(P) transhydrogenase beta subunit	--	C	Energy production and conversion	NAD(P) transhydrogenase, mitochondrial-like [Aphis gossypii]	--
gene-LOC114123373	LOC114123373	0.864995	149	1.17746	184	2.10309	351	2.67641	426	2.53613	423	2.05193	310	0.00502417	0.816814	up	[T]	Signal transduction mechanisms	Molecular Function: voltage-gated potassium channel activity (GO:0005249);; Cellular Component: integral component of membrane (GO:0016021);; Biological Process: regulation of ion transmembrane transport (GO:0034765);;	K04908|0.0e+00|ags:114123373|K04908 potassium voltage-gated channel Eag-related subfamily H member 5 | (RefSeq) potassium voltage-gated channel protein eag-like isoform X1	--	[P]	Inorganic ion transport and metabolism	Ion transport protein	Potassium voltage-gated channel protein eag OS=Drosophila melanogaster OX=7227 GN=eag PE=1 SV=2	P	Inorganic ion transport and metabolism	potassium voltage-gated channel protein eag-like isoform X1 [Aphis gossypii]	molecular function: transporter activity (GO:0005215);; biological process: cellular process (GO:0009987);; biological process: localization (GO:0051179);; cellular component: cellular anatomical entity (GO:0110165);; biological process: biological regulation (GO:0065007)
gene-LOC114122990	LOC114122990	7.53935	480	6.68375	386	8.28865	511	12.7249	749	13.3861	826	11.5969	647	2.12e-06	0.757558	up	[R]	General function prediction only	Cellular Component: integral component of membrane (GO:0016021);;	K23424|8.8e-308|ags:114122990|K23424 protein O-mannosyl-transferase [EC:2.4.1.-] | (RefSeq) protein O-mannosyl-transferase TMTC2-like	--	[R]	General function prediction only	Domain of unknown function (DUF1736)	Protein O-mannosyl-transferase TMTC1 OS=Drosophila melanogaster OX=7227 GN=CG31690 PE=2 SV=3	S	Function unknown	protein O-mannosyl-transferase TMTC2-like [Aphis gossypii]	cellular component: cellular anatomical entity (GO:0110165)
gene-LOC114127702	LOC114127702	3.19991	197	2.93477	164	2.5895	155	1.71538	98	1.75241	105	1.89731	103	0.00440123	-0.680329	down	--	--	--	--	--	--	--	Baculovirus F protein	--	S	Function unknown	LOW QUALITY PROTEIN: uncharacterized protein LOC114127702, partial [Aphis gossypii]	--
gene-LOC114129842	LOC114129842	7.71686	669	8.70178	683	6.16864	518	3.90676	313	5.05133	424	4.29906	326	7.33e-05	-0.747518	down	[FV]	Nucleotide transport and metabolism;; Defense mechanisms	Molecular Function: molecular_function (GO:0003674);; Molecular Function: catalytic activity (GO:0003824);; Biological Process: phosphorus metabolic process (GO:0006793);; Biological Process: phosphate-containing compound metabolic process (GO:0006796);; Biological Process: biological_process (GO:0008150);; Biological Process: metabolic process (GO:0008152);; Molecular Function: nucleotidase acti…	K19970|0.0e+00|ags:114129842|K19970 5'-nucleotidase [EC:3.1.3.5] | (RefSeq) protein 5NUC-like	Purine metabolism (ko00230);; Pyrimidine metabolism (ko00240);; Nicotinate and nicotinamide metabolism (ko00760)	[F]	Nucleotide transport and metabolism	5'-nucleotidase, C-terminal domain	Protein 5NUC OS=Lutzomyia longipalpis OX=7200 GN=5NUC PE=1 SV=1	F	Nucleotide transport and metabolism	protein 5NUC-like [Aphis gossypii]	molecular function: catalytic activity (GO:0003824);; biological process: metabolic process (GO:0008152);; biological process: cellular process (GO:0009987)
gene-LOC114129229	LOC114129229	7.74066	218	11.0653	283	10.3494	282	6.69928	175	6.14815	168	5.53174	137	0.00340593	-0.646296	down	--	--	Molecular Function: cysteine-type endopeptidase activity (GO:0004197);; Biological Process: proteolysis (GO:0006508);; Molecular Function: cysteine-type peptidase activity (GO:0008234);; Biological Process: regulation of catalytic activity (GO:0050790);;	K01363|2.7e-146|ags:114129229|K01363 cathepsin B [EC:3.4.22.1] | (RefSeq) cathepsin B-like	Autophagy - animal (ko04140);; Lysosome (ko04142)	[O]	Posttranslational modification, protein turnover, chaperones	Papain family cysteine protease	Cathepsin B-like cysteine proteinase 5 OS=Caenorhabditis elegans OX=6239 GN=cpr-5 PE=2 SV=1	O	Posttranslational modification, protein turnover, chaperones	cathepsin B-like [Aphis gossypii]	molecular function: catalytic activity (GO:0003824);; biological process: metabolic process (GO:0008152);; biological process: biological regulation (GO:0065007)
NewGene_6173	--	1.5981	58	0.99537	33	0.985844	35	0.655157	22	0.375392	14	0.704799	23	0.043467	-1.00972	down	--	--	--	--	--	--	--	--	--	--	--	hypothetical protein AGLY_007067 [Aphis glycines]	--
gene-LOC114122126	LOC114122126	1.3438	53	1.65553	59	1.46094	56	2.56609	94	3.13145	119	1.62063	56	0.036325	0.731666	up	--	--	Cellular Component: membrane (GO:0016020);; Biological Process: vesicle-mediated transport (GO:0016192);;	K02349|2.5e-17|dnx:107163575|K02349 DNA polymerase theta [EC:2.7.7.7] | (RefSeq) DNA polymerase theta	--	--	--	Syntaxin-like protein	--	S	Function unknown	uncharacterized protein LOC114122126 isoform X1 [Aphis gossypii]	cellular component: cellular anatomical entity (GO:0110165);; biological process: cellular process (GO:0009987);; biological process: localization (GO:0051179)
gene-LOC114125434	LOC114125434	6.39025	337	5.1059	244	1.40682	72	3.39885	166	1.86386	96	1.43284	67	0.0368766	-0.928652	down	--	--	--	--	--	--	--	--	--	--	--	uncharacterized protein LOC114125434 [Aphis gossypii]	--
NewGene_1550	--	0.726495	85	1.75688	177	2.13184	233	3.23426	329	3.06228	326	1.65906	165	0.0278306	0.768366	up	--	--	--	--	--	--	--	--	--	--	--	--	--
gene-LOC114128079	LOC114128079	1.00875	131	1.09484	123	1.34326	161	1.8181	218	2.2927	288	1.61942	184	0.000921033	0.795405	up	--	--	Biological Process: exocytosis (GO:0006887);; Cellular Component: membrane (GO:0016020);; Molecular Function: Rab GTPase binding (GO:0017137);;	K15297|1.9e-207|cfo:105250748|K15297 regulating synaptic membrane exocytosis protein 2 | (RefSeq) regulating synaptic membrane exocytosis protein 1 isoform X1	--	[S]	Function unknown	C2 domain	Protein clarinet OS=Caenorhabditis elegans OX=6239 GN=cla-1 PE=1 SV=2	U	Intracellular trafficking, secretion, and vesicular transport	regulating synaptic membrane exocytosis protein 2 isoform X2 [Aphis gossypii]	biological process: cellular process (GO:0009987);; biological process: localization (GO:0051179);; cellular component: cellular anatomical entity (GO:0110165);; molecular function: binding (GO:0005488)
gene-LOC114132670	LOC114132670	3.86869	276	5.18615	335	6.53529	451	7.90887	520	9.75408	673	8.04909	502	0.000666252	0.736212	up	--	--	Molecular Function: guanyl-nucleotide exchange factor activity (GO:0005085);;	K08810|2.1e-30|gja:107114634|K08810 triple functional domain protein [EC:2.7.11.1] | (RefSeq) TRIO; trio Rho guanine nucleotide exchange factor	--	[T]	Signal transduction mechanisms	RhoGEF domain	Protein still life, isoform SIF type 1 OS=Drosophila melanogaster OX=7227 GN=sif PE=2 SV=2	T	Signal transduction mechanisms	LOW QUALITY PROTEIN: rho guanine nucleotide exchange factor 40-like [Aphis gossypii]	molecular function: binding (GO:0005488);; molecular function: molecular function regulator (GO:0098772);; biological process: biological regulation (GO:0065007)
gene-LOC114126326	LOC114126326	0.445265	20	0.103451	5	0.23718	11	0.953302	39	1.02472	44	0.746193	29	0.003707	1.71354	up	--	--	--	--	--	--	--	--	--	--	--	ropporin-1-like [Aphis gossypii]	--
gene-LOC114125657	LOC114125657	0.690829	95	0.489356	61	0.40464	54	0.261693	34	0.328232	44	0.284983	35	0.0330105	-0.818527	down	[L]	Replication, recombination and repair	Molecular Function: nucleic acid binding (GO:0003676);; Molecular Function: ATP binding (GO:0005524);;	K15271|0.0e+00|ags:114125657|K15271 ATP-dependent DNA helicase HFM1/MER3 [EC:3.6.4.12] | (RefSeq) probable ATP-dependent DNA helicase HFM1	--	[A]	RNA processing and modification	Sec63 Brl domain	Activating signal cointegrator 1 complex subunit 3 OS=Dictyostelium discoideum OX=44689 GN=ascc3 PE=3 SV=1	A	RNA processing and modification	probable ATP-dependent DNA helicase HFM1 [Aphis gossypii]	molecular function: binding (GO:0005488)
gene-LOC114132851	LOC114132851	7.00355	225	7.16394	209	8.66094	269	14.7101	436	8.383	261	12.0158	338	0.00638309	0.626919	up	--	--	--	--	--	--	--	--	--	--	--	uncharacterized protein LOC114132851 [Aphis gossypii]	--
NewGene_5372	--	3.21901	88	2.15504	54	2.19757	58	1.05302	27	1.16489	31	0.838135	20	0.00164936	-1.28883	down	--	--	--	--	--	--	--	--	--	--	--	--	--
gene-LOC114129902	LOC114129902	2.88859	195	3.38796	208	2.73666	179	5.84625	365	4.61559	302	6.86978	406	6.38e-06	0.95813	up	[Q]	Secondary metabolites biosynthesis, transport and catabolism	Biological Process: lipid metabolic process (GO:0006629);; Cellular Component: integral component of membrane (GO:0016021);; Molecular Function: fatty-acyl-CoA reductase (alcohol-forming) activity (GO:0080019);; Molecular Function: alcohol-forming fatty acyl-CoA reductase activity (GO:0102965);;	K13356|3.3e-284|ags:114129902|K13356 alcohol-forming fatty acyl-CoA reductase [EC:1.2.1.84] | (RefSeq) fatty acyl-CoA reductase wat-like	Peroxisome (ko04146)	[I]	Lipid transport and metabolism	Male sterility protein	Fatty acyl-CoA reductase wat OS=Drosophila melanogaster OX=7227 GN=wat PE=1 SV=1	I	Lipid transport and metabolism	fatty acyl-CoA reductase wat-like [Aphis gossypii]	biological process: metabolic process (GO:0008152);; cellular component: cellular anatomical entity (GO:0110165);; molecular function: catalytic activity (GO:0003824)
gene-LOC114121697	LOC114121697	0.780103	80	1.24487	115	1.93137	191	2.71593	256	2.68009	265	2.52552	226	0.000790766	1.01245	up	--	--	Biological Process: multicellular organism development (GO:0007275);; Biological Process: aging (GO:0007568);; Biological Process: biological_process (GO:0008150);; Biological Process: determination of adult lifespan (GO:0008340);; Biological Process: multicellular organism aging (GO:0010259);; Biological Process: multicellular organismal process (GO:0032501);; Biological Process: developmental p…	K18401|1.2e-08|acs:100558460|K18401 KAT8 regulatory NSL complex subunit 2 | (RefSeq) nckap5l; NCK associated protein 5 like	--	--	--	--	--	S	Function unknown	uncharacterized protein LOC114121697, partial [Aphis gossypii]	biological process: multicellular organismal process (GO:0032501);; biological process: developmental process (GO:0032502)
gene-LOC114119504	LOC114119504	14.2548	434	12.8717	355	15.1638	447	25.2146	709	19.4087	572	23.9647	638	2.27e-05	0.707068	up	--	--	Molecular Function: lysozyme activity (GO:0003796);;	--	--	--	--	Destabilase	--	S	Function unknown	uncharacterized protein LOC114119504 [Aphis gossypii]	molecular function: catalytic activity (GO:0003824)
gene-LOC114122021	LOC114122021	3.75592	283	3.67803	254	6.01116	439	5.44114	380	7.44147	545	7.49695	495	0.0112441	0.614178	up	--	--	Molecular Function: zinc ion binding (GO:0008270);;	K10649|0.0e+00|ags:114122021|K10649 tripartite motif-containing protein 9/67 | (RefSeq) E3 ubiquitin-protein ligase TRIM9 isoform X1	--	[S]	Function unknown	SPRY domain	E3 ubiquitin-protein ligase TRIM9 OS=Drosophila melanogaster OX=7227 GN=Trim9 PE=1 SV=1	O	Posttranslational modification, protein turnover, chaperones	E3 ubiquitin-protein ligase TRIM9 isoform X1 [Aphis gossypii]	molecular function: binding (GO:0005488)
gene-LOC114118952	LOC114118952	1.62861	121	2.02654	137	2.33226	168	2.75476	189	3.88097	279	2.25871	147	0.0327389	0.585236	up	--	--	Molecular Function: G protein-coupled receptor activity (GO:0004930);; Cellular Component: integral component of membrane (GO:0016021);;	K04153|5.7e-285|ags:114118952|K04153 5-hydroxytryptamine receptor 1 | (RefSeq) 5-hydroxytryptamine receptor	Neuroactive ligand-receptor interaction (ko04080)	[R]	General function prediction only	7 transmembrane receptor (rhodopsin family)	5-hydroxytryptamine receptor OS=Heliothis virescens OX=7102 PE=2 SV=1	T	Signal transduction mechanisms	5-hydroxytryptamine receptor [Aphis gossypii]	molecular function: molecular transducer activity (GO:0060089);; cellular component: cellular anatomical entity (GO:0110165)
gene-LOC114130448	LOC114130448	18.7143	870	23.1341	974	16.5275	744	34.5208	1482	25.0643	1128	32.1079	1306	6.59e-05	0.666023	up	[FV]	Nucleotide transport and metabolism;; Defense mechanisms	Molecular Function: molecular_function (GO:0003674);; Molecular Function: catalytic activity (GO:0003824);; Biological Process: phosphorus metabolic process (GO:0006793);; Biological Process: phosphate-containing compound metabolic process (GO:0006796);; Biological Process: biological_process (GO:0008150);; Biological Process: metabolic process (GO:0008152);; Molecular Function: nucleotidase acti…	K19970|2.8e-222|ags:114130448|K19970 5'-nucleotidase [EC:3.1.3.5] | (RefSeq) protein 5NUC-like	Purine metabolism (ko00230);; Pyrimidine metabolism (ko00240);; Nicotinate and nicotinamide metabolism (ko00760)	[F]	Nucleotide transport and metabolism	5'-nucleotidase, C-terminal domain	Protein 5NUC (Fragment) OS=Rhipicephalus microplus OX=6941 PE=1 SV=2	F	Nucleotide transport and metabolism	protein 5NUC-like [Aphis gossypii]	molecular function: catalytic activity (GO:0003824);; biological process: metabolic process (GO:0008152);; biological process: cellular process (GO:0009987)
